# Supplementary material for: Influence of developmental stage and genotype on liver mRNA levels among wild, domesticated, and hybrid rainbow trout (Oncorhynchus mykiss)
Source: BMC Genomics. 2013 Oct 2;14:673. doi: 10.1186/1471-2164-14-673 (PMC3851433; doi:10.1186/1471-2164-14-673)
Supplement: Additional file 1 — Significant mRNA entity list (including replicate mRNAs) of domesticated relative to age-matched wild-type rainbow trout (P-value of ≤ 0.05 and fold change of ≥ 2). [file 1471-2164-14-673-S1.xls]

## Sheet: Sheet1
Signigficant genes in comparison of Domesticated realtive to age matched trout P value of ≤ 0.05 and fold change of ≥ 2, list contains replicates
Spot ID	P-value	Fold change	Regulation ([DxD] vs [WxW])	Description	Functional Category	Gene	GeneID	UniGene	biological_process	cellular_component	molecular_function	[WxW](normalized)	[06WxW](normalized)	[DxD](normalized)	[DxW](normalized)
C055R002	0.0210563	2.02867	up	Heterogeneous nuclear ribonucleoprotein Q	Transcription	Syncrip	56403	Mm.260545	GO:0000398: nuclear mRNA splicing, via spliceosome; GO:0006396: RNA processing; GO:0008380: RNA splicing; GO:0044419: interspecies interaction between organisms; GO:0070934: CRD-mediated mRNA stabilization	GO:0005634: nucleus; GO:0005654: nucleoplasm; GO:0005737: cytoplasm; GO:0005783: endoplasmic reticulum; GO:0005792: microsome; GO:0030529: ribonucleoprotein complex; GO:0070937: CRD-mediated mRNA stability complex; GO:0071013: catalytic step 2 spliceosome	GO:0005515: protein binding; GO:0000166: nucleotide binding; GO:0003723: RNA binding; GO:0008143: poly(A) RNA binding	0.830288	0.808151	1.68438	1.62365
C174R002	0.0189865	-2.92984	down	Ubiquitin-conjugating enzyme E2 C	Proteolysis	ube2c	444775	Xl.27784	GO:0006511: ubiquitin-dependent protein catabolic process; GO:0010458: exit from mitosis; GO:0010994: free ubiquitin chain polymerization; GO:0031145: anaphase-promoting complex-dependent proteasomal ubiquitin-dependent protein catabolic process; GO:00709	GO:0005680: anaphase-promoting complex	GO:0004842: ubiquitin-protein ligase activity	1.55464	0.809558	0.530623	1.25198
C194R002	0.00613499	-2.01943	down	Heat shock cognate 70 kDa protein	response to stimulus	hsc71	0	0			GO:0000166: nucleotide binding	1.35383	0.977855	0.670403	0.960515
C196R002	0.00528924	5.65978	up	40S ribosomal protein S5	Protein synthesis	RPS5	6193	Hs.378103	GO:0006412: translation; GO:0006450: regulation of translational fidelity	GO:0005622: intracellular	GO:0003729: mRNA binding; GO:0003735: structural constituent of ribosome	0.404876	0.496678	2.29151	1.44508
C030R003	0.00472412	-2.28716	down	NEDD4 family-interacting protein 1	Cell/tissue structure and development	ndfip1	436776	Dr.109068	GO:0002761: regulation of myeloid leukocyte differentiation; GO:0002829: negative regulation of type 2 immune response; GO:0006879: cellular iron ion homeostasis; GO:0007165: signal transduction; GO:0010629: negative regulation of gene expression; GO:0031	GO:0000139: Golgi membrane; GO:0005576: extracellular region; GO:0005768: endosome; GO:0005794: Golgi apparatus; GO:0005938: cell cortex; GO:0010008: endosome membrane; GO:0016020: membrane; GO:0016021: integral to membrane; GO:0048471: perinuclear region	GO:0004871: signal transducer activity; GO:0005515: protein binding; GO:0050699: WW domain binding	1.41879	0.858182	0.620329	1.10096
C062R003	0.00137705	-22.3209	down	Chondrogenesis associated lipocalin	Lipid metabolism	L-PGDS	0	0	GO:0006629: lipid metabolic process		GO:0005488: binding; GO:0005215: transporter activity	11.4141	0.960989	0.511367	2.04193
C050R005	0.0220559	-3.94693	down	Sperm-associated antigen 7	Unknown/undecided	Spag7	100048812; 216873	Mm.432524		GO:0005634: nucleus	GO:0003676: nucleic acid binding	1.6484	1.01511	0.417642	0.912673
C172R005	0.000493	7.26097	up	Lysozyme C II precursor	response to stimulus	0	0	0	GO:0042742: defense response to bacterium; GO:0019835: cytolysis; GO:0016998: cell wall macromolecule catabolic process		GO:0016798: hydrolase activity, acting on glycosyl bonds; GO:0003796: lysozyme activity	0.209271	0.515179	1.51951	1.46378
C185R005	0.0011609	2.32709	up	Actin, alpha sarcomeric/cardiac	Cell/tissue structure and development	0	779129	Xl.70068	GO:0030240: skeletal muscle thin filament assembly; GO:0048741: skeletal muscle fiber development	GO:0001725: stress fiber; GO:0005865: striated muscle thin filament; GO:0005884: actin filament	0	0.603508	2.80145	1.40442	0.485844
C224R005	0.0111911	-2.52534	down	Cytosolic sulfotransferase 2	Lipid metabolism	sult1st2	368269	Dr.81642			GO:0008146: sulfotransferase activity	1.57087	0.68587	0.622045	1.18018
C234R006	0.00292944	-3.01793	down	Mediator of RNA polymerase II transcription subunit 13	Transcription	MED13	9969	Hs.282678	GO:0006367: transcription initiation from RNA polymerase II promoter; GO:0010467: gene expression; GO:0030518: steroid hormone receptor signaling pathway; GO:0030521: androgen receptor signaling pathway; GO:0045944: positive regulation of transcription fr	GO:0005634: nucleus; GO:0005654: nucleoplasm; GO:0016592: mediator complex	GO:0003712: transcription cofactor activity; GO:0003713: transcription coactivator activity; GO:0004872: receptor activity; GO:0016563: transcription activator activity; GO:0030374: ligand-dependent nuclear receptor transcription coactivator activity; GO:0042809: vitamin D receptor binding; GO:0046966: thyroid hormone receptor binding	1.31569	1.05001	0.435958	0.927733
C218R007	3.39e-06	-3.99472	down	Aquaporin-8	Transport	AQP8	343	Hs.176658	GO:0006810: transport; GO:0006833: water transport; GO:0015722: canalicular bile acid transport; GO:0055085: transmembrane transport; GO:0071320: cellular response to cAMP	GO:0005792: microsome; GO:0005886: plasma membrane; GO:0005887: integral to plasma membrane; GO:0045177: apical part of cell; GO:0046691: intracellular canaliculus	GO:0015250: water channel activity; GO:0005215: transporter activity	1.2827	1.20604	0.321099	0.989404
C245R007	0.0285448	-2.01296	down	60S ribosomal protein L37a	Protein synthesis	Rpl37a	500547	Rn.991	GO:0006412: translation; GO:0006414: translational elongation; GO:0006415: translational termination; GO:0010467: gene expression; GO:0016032: viral reproduction; GO:0019058: viral infectious cycle; GO:0019083: viral transcription; GO:0031018: endocrine p	GO:0005829: cytosol; GO:0005840: ribosome; GO:0005622: intracellular	GO:0005515: protein binding; GO:0046872: metal ion binding; GO:0003735: structural constituent of ribosome	1.19621	1.20661	0.594255	1.10012
C241R008	0.00164314	3.52442	up	Superoxide dismutase [Cu-Zn]	Protein biosynthetic process	sod1	30553	Dr.75822	GO:0000187: activation of MAPK activity; GO:0000303: response to superoxide; GO:0001541: ovarian follicle development; GO:0001819: positive regulation of cytokine production; GO:0001895: retina homeostasis; GO:0002262: myeloid cell homeostasis; GO:0006302	GO:0005615: extracellular space; GO:0005634: nucleus; GO:0005737: cytoplasm; GO:0005739: mitochondrion; GO:0005829: cytosol; GO:0031012: extracellular matrix; GO:0031410: cytoplasmic vesicle; GO:0032839: dendrite cytoplasm; GO:0043025: neuronal cell body;	GO:0004784: superoxide dismutase activity; GO:0005507: copper ion binding; GO:0008270: zinc ion binding; GO:0030346: protein phosphatase 2B binding; GO:0051087: chaperone binding	0.789246	0.820599	2.78164	1.44464
C027R009	0.000239	-2.84104	down	Transposable element Tc1 transposase	Cell/tissue structure and development	tc1a	0	0	GO:0006313: transposition, DNA-mediated	GO:0005634: nucleus	GO:0004803: transposase activity	1.32221	1.05085	0.465394	0.877303
C211R010	0.00805417	-3.06744	down	Deoxycytidylate deaminase	Nucleotide metabolism	Dctd	290741	Rn.105816			GO:0008270: zinc ion binding; GO:0016810: hydrolase activity, acting on carbon-nitrogen (but not peptide) bonds	1.36908	1.07582	0.446325	1.0219
C137R011	0.000169	-2.52533	down	60S ribosomal protein L26	Protein synthesis	RPL26	0	0	GO:0006364: rRNA processing; GO:0006412: translation; GO:0006414: translational elongation; GO:0006415: translational termination; GO:0010467: gene expression; GO:0016032: viral reproduction; GO:0019058: viral infectious cycle; GO:0019083: viral transcrip	GO:0005829: cytosol; GO:0022625: cytosolic large ribosomal subunit; GO:0005622: intracellular	GO:0003723: RNA binding; GO:0003735: structural constituent of ribosome; GO:0005515: protein binding	1.54815	1.06869	0.613047	1.01142
C204R011	0.00105249	-4.37621	down	Methyltransferase-like protein 4	Nucleotide metabolism	Mettl4	76781	Mm.139146; Mm.458562	GO:0006139: nucleobase, nucleoside, nucleotide and nucleic acid metabolic process		GO:0003676: nucleic acid binding; GO:0008168: methyltransferase activity	1.43392	1.50928	0.327663	0.890138
C013R012	0.000155	-2.82476	down	Placental protein 11 precursor	Protein metabolism	0	8909	Hs.997			GO:0003723: RNA binding; GO:0004521: endoribonuclease activity	1.85352	1.20055	0.656168	0.904787
C048R012	0.00097	-2.50188	down	Annexin A11	Cell cycle function	ANXA11	311	Hs.530291	GO:0006909: phagocytosis; GO:0007049: cell cycle; GO:0007109: cytokinesis, completion of separation; GO:0051301: cell division; GO:0051592: response to calcium ion	GO:0005634: nucleus; GO:0005635: nuclear envelope; GO:0005654: nucleoplasm; GO:0005737: cytoplasm; GO:0005819: spindle; GO:0005856: cytoskeleton; GO:0030496: midbody; GO:0042470: melanosome; GO:0042581: specific granule; GO:0042582: azurophil granule; GO:	GO:0005509: calcium ion binding; GO:0005515: protein binding; GO:0005544: calcium-dependent phospholipid binding; GO:0008429: phosphatidylethanolamine binding; GO:0048155: S100 alpha binding; GO:0048306: calcium-dependent protein binding	1.30535	1.13929	0.521748	0.970593
C237R012	0.0155456	-4.7503	down	Ig mu chain C region membrane-bound form	response to stimulus	0	0	0	GO:0000187: activation of MAPK activity; GO:0002455: humoral immune response mediated by circulating immunoglobulin; GO:0006955: immune response; GO:0019882: antigen processing and presentation; GO:0030890: positive regulation of B cell proliferation; GO:	GO:0005576: extracellular region; GO:0005624: membrane fraction; GO:0005886: plasma membrane; GO:0009897: external side of plasma membrane; GO:0016021: integral to membrane; GO:0019815: B cell receptor complex; GO:0042571: immunoglobulin complex, circulat	GO:0003823: antigen binding; GO:0004888: transmembrane receptor activity	2.04554	1.35885	0.430614	0.890125
C109R013	0.0425881	2.32292	up	Transposable element Tcb1 transposase	Cell/tissue structure and development	0	0	0	GO:0006313: transposition, DNA-mediated	GO:0005634: nucleus	GO:0004803: transposase activity	0.906755	0.97598	2.10632	1.15853
C158R014	0.00315339	3.60471	up	Galectin-9	Signalling	LGALS9	510813	Bt.59482		GO:0005576: extracellular region; GO:0005737: cytoplasm	GO:0005529: sugar binding	0.447406	1.49512	1.61277	0.925721
C228R015	0.0280868	2.31063	up	UNKNOWN	0	0	0	0			0	0.732068	0.954156	1.69154	0.924171
C027R016	0.00919891	-2.4179	down	110124 pfam01101, HMG14_17, HMG14 and HMG17.	Unknown/undecided	0	0	0			0	1.43365	0.851307	0.592929	1.25674
C208R016	0.000142	-2.2963	down	Mitochondrial import receptor subunit TOM7 homolog	Transport	Tomm7	66169	Mm.291868; Mm.397607	GO:0006886: intracellular protein transport	GO:0016021: integral to membrane; GO:0016020: membrane; GO:0005739: mitochondrion; GO:0005741: mitochondrial outer membrane	GO:0015450: P-P-bond-hydrolysis-driven protein transmembrane transporter activity	1.41314	0.961268	0.615399	1.07987
C244R016	0.00824604	3.02152	up	Hemoglobin subunit beta-1	Transport	hbb1	0	0	GO:0015671: oxygen transport	GO:0005833: hemoglobin complex	GO:0005344: oxygen transporter activity	0.861373	0.560849	2.60266	1.38399
C155R017	0.00215463	-3.96575	down	Vascular cell adhesion protein 1 precursor	Cell/tissue structure and development	Vcam1	25361	Rn.11267			0	1.74388	0.936995	0.439735	0.955254
C030R018	0.0209454	2.94441	up	Hemoglobin subunit alpha	Transport	hba	0	0	GO:0015671: oxygen transport	GO:0005833: hemoglobin complex	GO:0005344: oxygen transporter activity	0.740137	0.974316	2.17927	1.4133
C127R018	3.52e-06	2.59714	up	UNKNOWN	0	0	0	0			0	0.742862	0.826307	1.92932	1.21065
C133R018	0.000692	3.15424	up	Myocyte-specific enhancer factor 2D	Transcription	MEF2D	4209	Hs.314327	GO:0001649: osteoblast differentiation; GO:0001958: endochondral ossification; GO:0002062: chondrocyte differentiation; GO:0006351: transcription, DNA-dependent; GO:0006355: regulation of transcription, DNA-dependent; GO:0006915: apoptosis; GO:0007275: mu	GO:0005634: nucleus; GO:0005730: nucleolus; GO:0043231: intracellular membrane-bounded organelle	GO:0003700: sequence-specific DNA binding transcription factor activity; GO:0005515: protein binding; GO:0016563: transcription activator activity; GO:0043565: sequence-specific DNA binding	0.599763	1.00766	1.89179	1.08843
C149R018	0.0344571	2.06549	up	UNKNOWN	0	0	0	0			0	0.654835	1.48494	1.35255	0.852582
C178R018	0.0122272	2.69797	up	Protein canopy homolog 2 precursor	Protein metabolism	CNPY2	10330	Hs.8752		GO:0005783: endoplasmic reticulum; GO:0005887: integral to plasma membrane	GO:0005515: protein binding	0.621499	0.791953	1.67679	1.48766
C189R019	0.00427159	-2.22847	down	F-box/WD repeat-containing protein 4	Signalling	FBXW4	6468	Hs.500822	GO:0002053: positive regulation of mesenchymal cell proliferation; GO:0006511: ubiquitin-dependent protein catabolic process; GO:0007275: multicellular organismal development; GO:0016055: Wnt receptor signaling pathway; GO:0030326: embryonic limb morphoge	GO:0000151: ubiquitin ligase complex	0	1.35017	1.22079	0.605872	0.941086
C102R022	0.00708921	3.34768	up	Hemoglobin subunit beta-1	Transport	hbb1	0	0	GO:0015671: oxygen transport	GO:0005833: hemoglobin complex	GO:0005344: oxygen transporter activity	0.710852	0.772434	2.3797	1.36749
C124R022	0.000678	2.5865	up	Actin, alpha sarcomeric/cardiac	Cell/tissue structure and development	0	779129	Xl.70068	GO:0030240: skeletal muscle thin filament assembly; GO:0048741: skeletal muscle fiber development	GO:0001725: stress fiber; GO:0005865: striated muscle thin filament; GO:0005884: actin filament	0	0.492356	2.16873	1.27348	0.448491
C105R023	0.0161287	-2.64112	down	ES1 protein homolog, mitochondrial precursor	Unknown/undecided	C21orf33	8209	Hs.413482		GO:0005739: mitochondrion	0	1.43853	1.44828	0.544667	0.986265
C224R024	2.32e-10	4.99883	up	Fucolectin-4 precursor	response to stimulus	0	0	0	GO:0001868: regulation of complement activation, lectin pathway; GO:0010185: regulation of cellular defense response; GO:0045088: regulation of innate immune response	GO:0005615: extracellular space	GO:0005509: calcium ion binding; GO:0005529: sugar binding; GO:0042806: fucose binding	0.570151	0.56569	2.85009	2.27144
C041R025	0.0159909	-3.32238	down	Monocarboxylate transporter 2	Transport	SLC16A7	0	Hs.439643	GO:0015711: organic anion transport; GO:0055085: transmembrane transport	GO:0016021: integral to membrane	GO:0015355: secondary active monocarboxylate transmembrane transporter activity	1.41604	0.914518	0.426212	0.935826
C124R025	0.00220213	2.98259	up	Actin, alpha sarcomeric/cardiac	Cell/tissue structure and development	0	779129	Xl.70068	GO:0030240: skeletal muscle thin filament assembly; GO:0048741: skeletal muscle fiber development	GO:0001725: stress fiber; GO:0005865: striated muscle thin filament; GO:0005884: actin filament	0	0.466243	2.03558	1.39061	0.443992
C032R027	0.00516651	2.55991	up	Brain protein 44	Unknown/undecided	BRP44	25874	Hs.517768		GO:0005739: mitochondrion	0	0.704805	0.627543	1.80424	1.93468
C092R028	1.43e-05	-4.80746	down	Serine protease 27 precursor	Proteolysis	Prss27	213171	Mm.133083	GO:0006508: proteolysis		GO:0008233: peptidase activity; GO:0004252: serine-type endopeptidase activity	1.90767	1.7126	0.396814	0.568346
C259R028	0.0281815	-2.46768	down	Galectin-2	response to stimulus	LGALS2	3957	Hs.531776			GO:0005529: sugar binding; GO:0016936: galactoside binding	1.95306	1.16974	0.791457	0.740138
C097R029	0.031925	2.34467	up	Sphingosine 1-phosphate receptor Edg-1	Cell cycle function	edg1	64617	Dr.77753	GO:0001525: angiogenesis; GO:0030155: regulation of cell adhesion; GO:0008284: positive regulation of cell proliferation; GO:0007420: brain development; GO:0007193: inhibition of adenylate cyclase activity by G-protein signaling pathway	GO:0009897: external side of plasma membrane; GO:0005886: plasma membrane; GO:0016021: integral to membrane	GO:0004872: receptor activity; GO:0004930: G-protein coupled receptor activity; GO:0001619: lysosphingolipid and lysophosphatidic acid receptor activity	0.756393	0.869379	1.77349	1.10959
C179R029	0.0412253	5.28524	up	Biotinidase precursor	Cell/tissue structure and development	btd	0	0	GO:0006807: nitrogen compound metabolic process		GO:0016811: hydrolase activity, acting on carbon-nitrogen (but not peptide) bonds, in linear amides	0.327731	1.0475	1.73214	1.0348
C027R030	0.0119777	-2.17887	down	CPEB-associated factor Maskin	Unknown/undecided	masking	0	Xl.25749		GO:0043234: protein complex	GO:0005515: protein binding; GO:0031369: translation initiation factor binding	1.46309	0.755391	0.67149	1.22013
C261R030	0.0415278	2.39342	up	C-type lectin domain family 4 member M	response to stimulus	CLEC4M	0	0	GO:0006897: endocytosis; GO:0045087: innate immune response	GO:0005886: plasma membrane; GO:0016021: integral to membrane	GO:0005488: binding; GO:0005529: sugar binding	0.77441	0.816686	1.85349	1.49879
C086R032	0.0469719	2.74444	up	Transposable element Tc1 transposase	Cell/tissue structure and development	tc1a	0	0	GO:0006313: transposition, DNA-mediated	GO:0005634: nucleus	GO:0004803: transposase activity	0.760651	0.983828	2.08756	2.38455
C121R033	0.0254739	-2.41244	down	LINE-1 reverse transcriptase homolog	Transcription	0	0	0	GO:0006278: RNA-dependent DNA replication		GO:0003723: RNA binding; GO:0003964: RNA-directed DNA polymerase activity	1.10155	1.4238	0.456614	0.863125
C154R033	0.0495221	2.2448	up	Solute carrier family 13 member 3	Transport	SLC13A3	64849	Hs.655498	GO:0006811: ion transport; GO:0006814: sodium ion transport; GO:0055085: transmembrane transport	GO:0005624: membrane fraction; GO:0005886: plasma membrane; GO:0016021: integral to membrane	GO:0005215: transporter activity; GO:0015137: citrate transmembrane transporter activity; GO:0015141: succinate transmembrane transporter activity; GO:0015183: L-aspartate transmembrane transporter activity; GO:0015293: symporter activity; GO:0015362: high affinity sodium:dicarboxylate symporter activity	0.662065	0.891717	1.4862	1.16471
C180R033	0.0185038	2.8469	up	109128 pfam00059, Lectin_C, Lectin C-type domain. This family includes both long and short form C-type.	response to stimulus	0	0	0			0	0.33654	1.31611	0.958097	1.19046
C205R034	0.0105534	2.32914	up	Hemoglobin subunit beta-2	Transport	hbb2	0	0	GO:0015671: oxygen transport	GO:0005833: hemoglobin complex	GO:0005344: oxygen transporter activity	1.01821	0.780938	2.37155	1.05223
C218R035	0.0299878	-2.14084	down	Tetra-peptide repeat homeobox protein 1	Protein folding	TPRX1	284355	Hs.629812	GO:0006355: regulation of transcription, DNA-dependent	GO:0005634: nucleus	GO:0003700: sequence-specific DNA binding transcription factor activity; GO:0043565: sequence-specific DNA binding	1.5386	1.03751	0.718689	0.852447
C060R037	0.000866	2.678	up	Hemoglobin subunit beta-1	Transport	hbb1	0	0	GO:0006810: transport	GO:0005833: hemoglobin complex	GO:0005344: oxygen transporter activity; GO:0046872: metal ion binding; GO:0019825: oxygen binding; GO:0020037: heme binding	0.902853	0.41322	2.41784	1.25655
C096R037	5.29e-05	-2.88059	down	Gamma-secretase subunit PEN-2	Signalling	psenen	402810	Dr.80322	GO:0006509: membrane protein ectodomain proteolysis; GO:0007219: Notch signaling pathway; GO:0043085: positive regulation of catalytic activity; GO:0016485: protein processing	GO:0005887: integral to plasma membrane; GO:0005789: endoplasmic reticulum membrane; GO:0005794: Golgi apparatus; GO:0016020: membrane; GO:0005783: endoplasmic reticulum	0	1.65302	1.28649	0.573849	0.932981
C165R037	0.0248254	-2.21205	down	Acetyl-coenzyme A synthetase, cytoplasmic	Lipid metabolism	ACSS2	55902	Hs.517034	GO:0006085: acetyl-CoA biosynthetic process	GO:0005737: cytoplasm	GO:0003987: acetate-CoA ligase activity; GO:0003824: catalytic activity	1.24003	1.07252	0.560579	1.03099
C222R037	1.43e-05	2.17247	up	UNKNOWN	0	0	0	0			0	0.733768	0.662869	1.59409	1.19995
C208R038	1.43e-05	-4.28735	down	Elongation factor 1-beta	Translation	eef1b	399326	Xl.41761	GO:0006412: translation; GO:0006414: translational elongation; GO:0010467: gene expression; GO:0044267: cellular protein metabolic process	GO:0005829: cytosol; GO:0005853: eukaryotic translation elongation factor 1 complex	GO:0003746: translation elongation factor activity; GO:0005515: protein binding	1.45604	1.11726	0.339612	0.950668
C209R038	0.000866	-6.09031	down	Acyl-CoA-binding protein	Lipid metabolism	DBI	0	0	GO:0006810: transport	GO:0005739: mitochondrion	GO:0000062: fatty-acyl-CoA binding; GO:0008289: lipid binding	1.55458	1.95953	0.255255	0.827005
C055R039	8.09e-13	7.38462	up	Solute carrier family 28 member 3	Transport	SLC28A3	64078	Hs.591877	GO:0001895: retina homeostasis; GO:0015860: purine nucleoside transport; GO:0015864: pyrimidine nucleoside transport; GO:0055085: transmembrane transport; GO:0055086: nucleobase, nucleoside and nucleotide metabolic process	GO:0005886: plasma membrane; GO:0016021: integral to membrane	GO:0001882: nucleoside binding; GO:0005415: nucleoside:sodium symporter activity; GO:0015389: pyrimidine- and adenine-specific:sodium symporter activity; GO:0015390: purine-specific nucleoside:sodium symporter activity	0.409488	0.408009	3.02391	3.55725
C065R039	0.0100373	-2.24651	down	60S ribosomal protein L18a	Protein synthesis	rpl18a	0	0	GO:0006412: translation; GO:0006414: translational elongation; GO:0006415: translational termination; GO:0010467: gene expression; GO:0016032: viral reproduction; GO:0019058: viral infectious cycle; GO:0019083: viral transcription; GO:0031018: endocrine p	GO:0005829: cytosol; GO:0005840: ribosome; GO:0022625: cytosolic large ribosomal subunit	GO:0003723: RNA binding; GO:0003735: structural constituent of ribosome; GO:0005515: protein binding	1.20535	1.08044	0.536541	1.08575
C072R039	0.000305	2.03205	up	UNKNOWN	0	0	0	0			0	0.976463	0.417069	1.98423	1.10696
C003R040	0.00255828	7.26916	up	Peroxisomal 3,2-trans-enoyl-CoA isomerase	Unknown/undecided	PECI	10455	Hs.15250			GO:0000062: fatty-acyl-CoA binding; GO:0005488: binding; GO:0003824: catalytic activity	0.440852	0.409992	3.20463	1.68585
C096R040	0.00824604	-3.01679	down	Phosphate carrier protein, mitochondrial precursor	Generation of precursor metabolites and energy	SLC25A3	0	0	GO:0006091: generation of precursor metabolites and energy; GO:0006810: transport	GO:0005739: mitochondrion; GO:0005743: mitochondrial inner membrane; GO:0005887: integral to plasma membrane; GO:0016020: membrane	GO:0015293: symporter activity; GO:0015320: phosphate carrier activity	1.48078	0.827338	0.490847	1.20565
C104R040	0.00412301	3.53071	up	Hemoglobin subunit beta-1	Transport	hbb1	0	0	GO:0015671: oxygen transport	GO:0005833: hemoglobin complex	GO:0005344: oxygen transporter activity	0.700882	0.501787	2.47461	1.28794
C196R040	0.0184262	3.80571	up	Superoxide dismutase [Cu-Zn]	protein folding	sod1	30553	Dr.75822	GO:0000187: activation of MAPK activity; GO:0000303: response to superoxide; GO:0001541: ovarian follicle development; GO:0001819: positive regulation of cytokine production; GO:0001895: retina homeostasis; GO:0002262: myeloid cell homeostasis; GO:0006302	GO:0005615: extracellular space; GO:0005634: nucleus; GO:0005737: cytoplasm; GO:0005739: mitochondrion; GO:0005829: cytosol; GO:0031012: extracellular matrix; GO:0031410: cytoplasmic vesicle; GO:0032839: dendrite cytoplasm; GO:0043025: neuronal cell body;	GO:0004784: superoxide dismutase activity; GO:0005507: copper ion binding; GO:0008270: zinc ion binding; GO:0030346: protein phosphatase 2B binding; GO:0051087: chaperone binding	0.933612	0.857591	3.55306	1.47088
C024R041	0.0117008	-2.66477	down	14 kDa transmembrane protein	Cell/tissue structure and development	0	0	0	GO:0007275: multicellular organismal development; GO:0009607: response to biotic stimulus; GO:0030500: regulation of bone mineralization	GO:0005886: plasma membrane; GO:0016021: integral to membrane	0	1.52173	1.4879	0.571055	0.905978
C128R041	0.0260973	3.96604	up	Transposable element Tc1 transposase	Cell/tissue structure and development	tc1a	0	0	GO:0006313: transposition, DNA-mediated	GO:0005634: nucleus	GO:0004803: transposase activity	0.607914	0.866961	2.41101	2.3527
C058R042	0.00188837	-2.98568	down	Eukaryotic translation initiation factor 4E-1A-binding protein	Translation	zgc:56330	324490	Dr.78024	GO:0045947: negative regulation of translational initiation	GO:0016281: eukaryotic translation initiation factor 4F complex	GO:0005515: protein binding; GO:0030371: translation repressor activity; GO:0008190: eukaryotic initiation factor 4E binding	1.85594	0.947338	0.621614	1.1632
C103R042	0.0121735	-2.25835	down	Flavin reductase	Response to stimulus	BLVRB	645	Hs.515785	GO:0006778: porphyrin metabolic process; GO:0042167: heme catabolic process; GO:0055114: oxidation-reduction process	GO:0005737: cytoplasm; GO:0005829: cytosol	GO:0004074: biliverdin reductase activity; GO:0005488: binding; GO:0016491: oxidoreductase activity; GO:0042602: flavin reductase activity	1.43648	1.14387	0.636075	0.773905
C159R043	0.004058	-2.10503	down	ATP synthase-coupling factor 6, mitochondrial precursor	Generation of precursor metabolites and energy	ATP5J	0	0	GO:0006811: ion transport; GO:0015986: ATP synthesis coupled proton transport	GO:0000276: mitochondrial proton-transporting ATP synthase complex, coupling factor F(o); GO:0005739: mitochondrion; GO:0016020: membrane; GO:0005743: mitochondrial inner membrane	GO:0015078: hydrogen ion transmembrane transporter activity	1.49689	1.07428	0.7111	0.994045
C187R043	0.0272136	-2.38434	down	Reticulon-3	Cell cycle function	RTN3	359721	Bt.16079	GO:0016192: vesicle-mediated transport; GO:0006915: apoptosis	GO:0016021: integral to membrane; GO:0016020: membrane; GO:0005794: Golgi apparatus; GO:0005789: endoplasmic reticulum membrane; GO:0005783: endoplasmic reticulum; GO:0000139: Golgi membrane	0	1.38142	1.09695	0.579373	0.938718
C176R044	0.000338	-2.02414	down	Lipocalin precursor	Transport	0	0	0	GO:0006629: lipid metabolic process		GO:0005488: binding; GO:0005215: transporter activity	1.43573	1.54079	0.709303	0.763462
C235R044	0.00539011	3.04679	up	Ras-related protein Rab-32	Transport	RAB32	0	0	GO:0015031: protein transport; GO:0007264: small GTPase mediated signal transduction	GO:0005739: mitochondrion	GO:0000166: nucleotide binding; GO:0005525: GTP binding	0.834381	0.850293	2.54218	1.25844
C111R045	0.0336615	2.25452	up	Myosin-2 heavy chain, non muscle	Cell/tissue structure and development	0	0	0		GO:0016459: myosin complex	GO:0000166: nucleotide binding; GO:0003779: actin binding; GO:0005524: ATP binding; GO:0003774: motor activity	0.545403	1.49116	1.22962	1.16892
C193R045	0.02158	3.61194	up	Elongation of very long chain fatty acids protein 6	Lipid metabolism	elovl6	317738	Dr.107502	GO:0042759: long-chain fatty acid biosynthetic process; GO:0019367: fatty acid elongation, saturated fatty acid	GO:0030176: integral to endoplasmic reticulum membrane; GO:0016020: membrane; GO:0005789: endoplasmic reticulum membrane; GO:0005783: endoplasmic reticulum; GO:0016021: integral to membrane	GO:0016740: transferase activity; GO:0016747: transferase activity, transferring acyl groups other than amino-acyl groups	0.845269	0.821902	3.05306	1.45479
C211R045	0.00742123	2.00601	up	Peroxisomal membrane protein 2	Protein synthesis	PXMP2	508609	Bt.48768		GO:0016021: integral to membrane; GO:0005777: peroxisome; GO:0016020: membrane; GO:0005778: peroxisomal membrane; GO:0005739: mitochondrion	0	1.0133	0.796465	2.03269	0.891106
C225R045	0.0466687	2.76331	up	Hemoglobin subunit beta-1	Transport	hbb1	0	0	GO:0015671: oxygen transport	GO:0005833: hemoglobin complex	GO:0005344: oxygen transporter activity	0.726128	0.821776	2.00652	1.14652
C040R046	0.0258285	2.60915	up	Retinol dehydrogenase 12	Response to stimulus	Rdh12	77974	Mm.274373	GO:0055114: oxidation-reduction process		GO:0005488: binding; GO:0016491: oxidoreductase activity	0.795724	0.625852	2.07616	1.46591
C173R046	0.0207313	-2.07487	down	Glucose-6-phosphate translocase	Transport	SLC37A4	2542	Hs.132760	GO:0042593: glucose homeostasis; GO:0015760: glucose-6-phosphate transport; GO:0005975: carbohydrate metabolic process; GO:0006006: glucose metabolic process; GO:0006810: transport; GO:0008643: carbohydrate transport; GO:0008645: hexose transport; GO:0015	GO:0030176: integral to endoplasmic reticulum membrane; GO:0005783: endoplasmic reticulum; GO:0005789: endoplasmic reticulum membrane; GO:0016020: membrane; GO:0016021: integral to membrane	GO:0015152: glucose-6-phosphate transmembrane transporter activity; GO:0005215: transporter activity	1.62846	0.80019	0.78485	1.1738
C015R047	1.09e-07	19.7132	up	GDP-L-fucose synthetase	Carbohydrate metabolism	Tsta3	22122	Mm.22596	GO:0044237: cellular metabolic process; GO:0019835: cytolysis		GO:0003824: catalytic activity; GO:0050662: coenzyme binding; GO:0005488: binding	0.267067	0.357408	5.26476	2.58501
C149R048	0.0258285	3.47917	up	Superoxide dismutase [Cu-Zn]	protein folding	sod1	30553	Dr.75822	GO:0000187: activation of MAPK activity; GO:0000303: response to superoxide; GO:0001541: ovarian follicle development; GO:0001819: positive regulation of cytokine production; GO:0001895: retina homeostasis; GO:0002262: myeloid cell homeostasis; GO:0006302	GO:0005615: extracellular space; GO:0005634: nucleus; GO:0005737: cytoplasm; GO:0005739: mitochondrion; GO:0005829: cytosol; GO:0031012: extracellular matrix; GO:0031410: cytoplasmic vesicle; GO:0032839: dendrite cytoplasm; GO:0043025: neuronal cell body;	GO:0004784: superoxide dismutase activity; GO:0005507: copper ion binding; GO:0008270: zinc ion binding; GO:0030346: protein phosphatase 2B binding; GO:0051087: chaperone binding	0.851762	0.693768	2.96343	1.44441
C049R050	0.00175463	-2.80726	down	ATP-sensitive inward rectifier potassium channel 10	Transport	KCNJ10	3766	Hs.408960	GO:0006811: ion transport; GO:0006813: potassium ion transport; GO:0006954: inflammatory response; GO:0007268: synaptic transmission; GO:0007601: visual perception; GO:0007628: adult walking behavior; GO:0009637: response to blue light; GO:0010107: potass	GO:0005886: plasma membrane; GO:0005887: integral to plasma membrane; GO:0005902: microvillus; GO:0016010: dystrophin-associated glycoprotein complex; GO:0016323: basolateral plasma membrane; GO:0016324: apical plasma membrane	GO:0000166: nucleotide binding; GO:0005244: voltage-gated ion channel activity; GO:0005267: potassium channel activity; GO:0005524: ATP binding; GO:0015272: ATP-activated inward rectifier potassium channel activity; GO:0042802: identical protein binding	0.82036	1.4011	0.292228	1.23152
C174R050	0.0325815	-2.13299	down	UNKNOWN	0	0	0	0			0	1.50269	0.862491	0.704496	1.35081
C261R050	0.00531053	3.0695	up	Cell cycle checkpoint protein RAD1	Cell/tissue structure and development	RAD1	5810	Hs.531879			GO:0008408: 3'-5' exonuclease activity	0.594027	1.17348	1.82336	0.907674
C207R051	0.00354764	2.17632	up	Peroxisomal membrane protein 2	Protein synthesis	PXMP2	508609	Bt.48768		GO:0016021: integral to membrane; GO:0005777: peroxisome; GO:0016020: membrane; GO:0005778: peroxisomal membrane; GO:0005739: mitochondrion	0	1.12504	0.79249	2.44844	0.986362
C222R051	0.0117008	2.10691	up	Peroxiredoxin-5, mitochondrial precursor	Response to stimulus	PRDX5	25824	Hs.502823	GO:0006954: inflammatory response; GO:0006979: response to oxidative stress; GO:0034614: cellular response to reactive oxygen species; GO:0043066: negative regulation of apoptosis; GO:0045454: cell redox homeostasis; GO:0055114: oxidation-reduction proces	GO:0005737: cytoplasm; GO:0005739: mitochondrion; GO:0005777: peroxisome; GO:0044445: cytosolic part	GO:0004601: peroxidase activity; GO:0016491: oxidoreductase activity; GO:0043027: caspase inhibitor activity; GO:0051920: peroxiredoxin activity	0.591712	1.12829	1.24668	0.950509
C091R052	0.00774038	3.04161	up	Protein-glutamine gamma-glutamyltransferase 2	Protein synthesis	TGL2	396432	Gga.31956	GO:0018149: peptide cross-linking		GO:0003810: protein-glutamine gamma-glutamyltransferase activity; GO:0008415: acyltransferase activity; GO:0016740: transferase activity; GO:0046872: metal ion binding	0.980214	0.974667	2.98143	0.990561
C106R052	0.000142	-144.06	down	Lipocalin precursor	Transport	0	0	0	GO:0006629: lipid metabolic process		GO:0005488: binding; GO:0005215: transporter activity	12.8112	0.516291	0.0889297	2.55619
C124R053	0.00041	3.97485	up	Hemoglobin subunit beta	Transport	hbb	0	0	GO:0015671: oxygen transport	GO:0005833: hemoglobin complex	GO:0005344: oxygen transporter activity	0.75933	0.779147	3.01822	1.22685
C095R054	0.0132629	2.90393	up	Peroxiredoxin-5, mitochondrial precursor	Response to stimulus	PRDX5	25824	Hs.502823	GO:0006954: inflammatory response; GO:0006979: response to oxidative stress; GO:0034614: cellular response to reactive oxygen species; GO:0043066: negative regulation of apoptosis; GO:0045454: cell redox homeostasis; GO:0055114: oxidation-reduction proces	GO:0005737: cytoplasm; GO:0005739: mitochondrion; GO:0005777: peroxisome; GO:0044445: cytosolic part	GO:0004601: peroxidase activity; GO:0016491: oxidoreductase activity; GO:0043027: caspase inhibitor activity; GO:0051920: peroxiredoxin activity	0.708174	1.39208	2.05649	0.89026
C096R054	0.040228	2.27805	up	Matrin-3	Transcription	MATR3	9782	Hs.268939		GO:0005634: nucleus; GO:0005637: nuclear inner membrane; GO:0016363: nuclear matrix; GO:0005622: intracellular	GO:0000166: nucleotide binding; GO:0003723: RNA binding; GO:0005198: structural molecule activity; GO:0005515: protein binding; GO:0046872: metal ion binding; GO:0008270: zinc ion binding	0.92741	1.0878	2.11268	0.956064
C107R055	0.0423725	-2.06726	down	Calmegin precursor	protein folding	CLGN	504256	Bt.17314	GO:0006461: protein complex assembly; GO:0006457: protein folding; GO:0007339: binding of sperm to zona pellucida	GO:0005635: nuclear envelope; GO:0005789: endoplasmic reticulum membrane; GO:0016020: membrane; GO:0016021: integral to membrane; GO:0005783: endoplasmic reticulum	GO:0005509: calcium ion binding; GO:0051082: unfolded protein binding	1.94507	1.03961	0.940893	0.856296
C210R055	0.00144027	-2.06656	down	NEDD4 family-interacting protein 1	Cell/tissue structure and development	ndfip1	436776	Dr.109068	GO:0002761: regulation of myeloid leukocyte differentiation; GO:0002829: negative regulation of type 2 immune response; GO:0006879: cellular iron ion homeostasis; GO:0007165: signal transduction; GO:0010629: negative regulation of gene expression; GO:0031	GO:0000139: Golgi membrane; GO:0005576: extracellular region; GO:0005768: endosome; GO:0005794: Golgi apparatus; GO:0005938: cell cortex; GO:0010008: endosome membrane; GO:0016020: membrane; GO:0016021: integral to membrane; GO:0048471: perinuclear region	GO:0004871: signal transducer activity; GO:0005515: protein binding; GO:0050699: WW domain binding	1.48661	0.889601	0.719366	1.00824
C113R056	0.0119669	2.31639	up	Ig lambda chain C region	response to stimulus	0	0	0		GO:0005576: extracellular region	0	0.748442	0.708431	1.73369	1.30695
C185R057	0.0165419	-3.21095	down	Heme oxygenase	response to stimulus	hmox	0	0	GO:0002246: wound healing involved in inflammatory response; GO:0051260: protein homooligomerization; GO:0055072: iron ion homeostasis; GO:0048661: positive regulation of smooth muscle cell proliferation; GO:0048662: negative regulation of smooth muscle c	GO:0005783: endoplasmic reticulum; GO:0005792: microsome	GO:0004871: signal transducer activity; GO:0004392: heme oxygenase (decyclizing) activity; GO:0046872: metal ion binding; GO:0042803: protein homodimerization activity; GO:0020037: heme binding; GO:0016491: oxidoreductase activity	2.1107	0.880566	0.657344	2.7564
C076R058	0.0380378	-3.7596	down	UNKNOWN	0	0	0	0			0	1.62677	0.984782	0.432697	0.95285
C041R060	0.000798	-8.20477	down	UDP-glucuronosyltransferase 2A1 precursor	response to stimulus	UGT2A1	10941	Hs.225950			0	2.55082	1.43038	0.310895	0.848962
C228R060	0.00846688	-2.5497	down	Thioredoxin domain-containing protein 12 precursor	Generation of precursor metabolites and energy	TXNDC12	51060	Hs.476033	GO:0045454: cell redox homeostasis; GO:0055114: oxidation-reduction process	GO:0005783: endoplasmic reticulum; GO:0005788: endoplasmic reticulum lumen	GO:0016491: oxidoreductase activity; GO:0019153: protein-disulfide reductase (glutathione) activity	1.34176	1.41505	0.526243	1.10806
C079R062	0.000106	-3.21382	down	Mid1-interacting protein 1	Cell/tissue structure and development	Mid1ip1	404280	Rn.8267	GO:0051258: protein polymerization; GO:0045723: positive regulation of fatty acid biosynthetic process; GO:0051351: positive regulation of ligase activity; GO:0007026: negative regulation of microtubule depolymerization	GO:0005634: nucleus; GO:0005829: cytosol; GO:0005737: cytoplasm; GO:0015630: microtubule cytoskeleton	GO:0008022: protein C-terminus binding	1.65064	0.792758	0.513608	1.43882
C256R062	5.29e-05	22.3692	up	69325 pfam05793, TFIIF_alpha, Transcription initiation factor IIF, alpha subunit (TFIIF-alpha). Transcription initiation factor IIF, alpha subunit (TFIIF-alpha) or RNA polymerase II-associating protein 74 (RAP74) is the large subunit of transcription f...	Transcription	0	0	0			0	0.122908	0.293601	2.74936	1.92503
C141R063	0.000105	-4.85702	down	UNKNOWN	0	0	0	0			0	1.52283	0.970418	0.313532	0.965726
C172R063	0.0453431	-2.35005	down	Deoxycytidylate deaminase	Nucleotide metabolism	Dctd	290741	Rn.105816			GO:0008270: zinc ion binding; GO:0016810: hydrolase activity, acting on carbon-nitrogen (but not peptide) bonds	1.5907	1.09271	0.676881	1.09092
C052R064	0.0297822	2.11136	up	Ras GTPase-activating protein-binding protein 2	Transport	G3BP2	0	0	GO:0006810: transport	GO:0005622: intracellular	GO:0003676: nucleic acid binding; GO:0000166: nucleotide binding	0.717316	1.3611	1.51451	0.948613
C124R064	0.0186413	2.78312	up	Hemoglobin subunit alpha-4	Transport	hba4	0	0	GO:0015671: oxygen transport	GO:0005833: hemoglobin complex	GO:0005344: oxygen transporter activity	0.71913	0.784384	2.00143	1.30456
C153R064	0.0204095	3.00485	up	Superoxide dismutase [Cu-Zn]	protein folding	sod1	30553	Dr.75822	GO:0000187: activation of MAPK activity; GO:0000303: response to superoxide; GO:0001541: ovarian follicle development; GO:0001819: positive regulation of cytokine production; GO:0001895: retina homeostasis; GO:0002262: myeloid cell homeostasis; GO:0006302	GO:0005615: extracellular space; GO:0005634: nucleus; GO:0005737: cytoplasm; GO:0005739: mitochondrion; GO:0005829: cytosol; GO:0031012: extracellular matrix; GO:0031410: cytoplasmic vesicle; GO:0032839: dendrite cytoplasm; GO:0043025: neuronal cell body;	GO:0004784: superoxide dismutase activity; GO:0005507: copper ion binding; GO:0008270: zinc ion binding; GO:0030346: protein phosphatase 2B binding; GO:0051087: chaperone binding	1.00271	0.808607	3.013	1.54514
C181R064	0.018679	-9.62128	down	Guanidinoacetate N-methyltransferase	Generation of precursor metabolites and energy	gamt	403058; 796865	Dr.116887; Dr.28451	GO:0007283: spermatogenesis; GO:0040014: regulation of multicellular organism growth; GO:0006601: creatine biosynthetic process; GO:0009887: organ morphogenesis		GO:0016740: transferase activity; GO:0030731: guanidinoacetate N-methyltransferase activity; GO:0008168: methyltransferase activity	3.1761	1.15177	0.330112	0.837638
C095R065	0.0161287	-2.13239	down	NADH dehydrogenase [ubiquinone] 1 beta subcomplex subunit 7	Generation of precursor metabolites and energy	NDUFB7	338065	Bt.64	GO:0006810: transport; GO:0022900: electron transport chain	GO:0005743: mitochondrial inner membrane; GO:0005739: mitochondrion; GO:0070469: respiratory chain; GO:0016020: membrane	GO:0003954: NADH dehydrogenase activity; GO:0008137: NADH dehydrogenase (ubiquinone) activity	1.39171	0.990563	0.652654	0.926271
C112R065	0.0254739	2.05824	up	Peptidyl-prolyl cis-trans isomerase, mitochondrial precursor	protein folding	Ppif	105675	Mm.41656	GO:0006457: protein folding; GO:0008637: apoptotic mitochondrial changes	GO:0005739: mitochondrion	GO:0016853: isomerase activity; GO:0003755: peptidyl-prolyl cis-trans isomerase activity	0.78523	0.6011	1.61619	1.13292
C192R066	0.0451925	2.91177	up	Hemoglobin subunit alpha	Transport	hba	0	0	GO:0015671: oxygen transport	GO:0005833: hemoglobin complex	GO:0005344: oxygen transporter activity	0.672704	0.93061	1.95876	1.23105
C223R066	2.19e-05	-3.10647	down	60S ribosomal protein L39	Protein synthesis	rpl39	0	0	GO:0006412: translation; GO:0006414: translational elongation; GO:0006415: translational termination; GO:0010467: gene expression; GO:0016032: viral reproduction; GO:0019058: viral infectious cycle; GO:0019083: viral transcription; GO:0031018: endocrine p	GO:0005829: cytosol; GO:0005840: ribosome; GO:0022625: cytosolic large ribosomal subunit; GO:0005622: intracellular	GO:0003723: RNA binding; GO:0003735: structural constituent of ribosome	1.19119	1.22912	0.383454	0.747396
C130R067	0.0211175	-2.32102	down	Diamine acetyltransferase 1	small molecule metabolisn	SAT1	374006	Gga.9589	GO:0008152: metabolic process; GO:0042127: regulation of cell proliferation	GO:0005622: intracellular; GO:0005737: cytoplasm	GO:0004145: diamine N-acetyltransferase activity; GO:0016740: transferase activity; GO:0008415: acyltransferase activity	1.39686	0.932869	0.601832	1.00032
C132R067	0.0348724	-2.67432	down	Probable RNA-directed DNA polymerase from transposon BS	Transcription	RTase	0	0			0	1.77174	1.10608	0.6625	0.769337
C159R067	0.00330109	-30.9785	down	Chondrogenesis associated lipocalin	Lipid metabolism	L-PGDS	0	0	GO:0006629: lipid metabolic process		GO:0005488: binding; GO:0005215: transporter activity	14.0194	0.859036	0.452551	2.60819
C158R068	0.00628613	4.34111	up	Superoxide dismutase [Cu-Zn]	protein folding	sod1	30553	Dr.75822	GO:0000187: activation of MAPK activity; GO:0000303: response to superoxide; GO:0001541: ovarian follicle development; GO:0001819: positive regulation of cytokine production; GO:0001895: retina homeostasis; GO:0002262: myeloid cell homeostasis; GO:0006302	GO:0005615: extracellular space; GO:0005634: nucleus; GO:0005737: cytoplasm; GO:0005739: mitochondrion; GO:0005829: cytosol; GO:0031012: extracellular matrix; GO:0031410: cytoplasmic vesicle; GO:0032839: dendrite cytoplasm; GO:0043025: neuronal cell body;	GO:0004784: superoxide dismutase activity; GO:0005507: copper ion binding; GO:0008270: zinc ion binding; GO:0030346: protein phosphatase 2B binding; GO:0051087: chaperone binding	0.826629	0.797883	3.58848	1.72683
C006R069	0.0482852	5.92078	up	Endonuclease domain-containing 1 protein precursor	??	ENDOD1	23052	Hs.167115			GO:0046872: metal ion binding; GO:0003676: nucleic acid binding; GO:0016787: hydrolase activity	0.288716	1.20469	1.70942	0.792131
C100R069	1.77e-06	2.8649	up	Enhancer of rudimentary homolog	Cell cycle function	Erh	100042777; 13877	Mm.246551; Mm.378913	GO:0007049: cell cycle		0	0.749384	0.713912	2.14691	1.44385
C039R070	0.00041	-6.30308	down	UNKNOWN	0	0	0	0			0	4.54154	1.2058	0.720526	0.701949
C175R070	0.0148334	-2.39239	down	Ependymin precursor	Cell/tissue structure and development	epd	0	0	GO:0008152: metabolic process	GO:0005739: mitochondrion	GO:0008168: methyltransferase activity; GO:0016740: transferase activity	1.09366	1.35514	0.457139	0.755997
C064R071	0.0128743	-2.31443	down	Alpha-tocopherol transfer protein	Transport	TTPA	7274	Hs.69049	GO:0001892: embryonic placenta development; GO:0006629: lipid metabolic process; GO:0006810: transport; GO:0007584: response to nutrient; GO:0009268: response to pH; GO:0032502: developmental process; GO:0042360: vitamin E metabolic process	GO:0005737: cytoplasm; GO:0005770: late endosome; GO:0005829: cytosol; GO:0005622: intracellular	GO:0005215: transporter activity; GO:0008431: vitamin E binding	1.79409	0.995793	0.775175	0.920525
C073R071	0.0249282	2.31646	up	Selenide, water dikinase 2	Protein metabolism	SEPHS2	100037302	Ssc.15219	GO:0016260: selenocysteine biosynthetic process		GO:0000166: nucleotide binding; GO:0004756: selenide, water dikinase activity; GO:0005524: ATP binding; GO:0016740: transferase activity	0.844116	0.703633	1.95536	1.41019
C238R071	0.0128218	3.86209	up	UNKNOWN	0	0	0	0			0	0.523458	1.0647	2.02164	0.74092
C068R073	0.0112742	2.55901	up	Profilin-2	Cell/tissue structure and development	PFN2	5217	Hs.91747	GO:0008064: regulation of actin polymerization or depolymerization; GO:0030036: actin cytoskeleton organization	GO:0005737: cytoplasm; GO:0015629: actin cytoskeleton	GO:0003779: actin binding; GO:0005515: protein binding; GO:0005546: phosphatidylinositol-4,5-bisphosphate binding	0.918475	0.891082	2.35039	1.07601
C227R073	0.00823782	-3.43788	down	Lipoprotein lipase precursor	Lipid metabolism	LPL	4023	Hs.180878	GO:0006629: lipid metabolic process; GO:0006633: fatty acid biosynthetic process; GO:0006641: triglyceride metabolic process; GO:0006644: phospholipid metabolic process; GO:0010744: positive regulation of macrophage derived foam cell differentiation; GO:0	GO:0005576: extracellular region; GO:0005615: extracellular space; GO:0005886: plasma membrane; GO:0031012: extracellular matrix; GO:0031225: anchored to membrane; GO:0034361: very-low-density lipoprotein particle; GO:0042627: chylomicron	GO:0004465: lipoprotein lipase activity; GO:0004620: phospholipase activity; GO:0004806: triglyceride lipase activity; GO:0005102: receptor binding; GO:0005515: protein binding; GO:0008201: heparin binding; GO:0016787: hydrolase activity; GO:0017129: triglyceride binding	1.61626	1.38163	0.470132	1.00388
C136R074	0.00364867	-2.97633	down	Sperm-associated antigen 7	Unknown/undecided	Spag7	100048812; 216873	Mm.432524		GO:0005634: nucleus	GO:0003676: nucleic acid binding	1.45689	0.958165	0.489491	0.838341
C239R074	0.00665765	2.60902	up	Zinc-binding protein A33	Cell/tissue structure and development	0	0	0			0	0.484668	1.05147	1.26451	1.00136
C259R074	0.0251471	-3.06908	down	Casein kinase II subunit beta	Signalling	ck2b	30428	Dr.30945	GO:0007165: signal transduction; GO:0007411: axon guidance; GO:0008285: negative regulation of cell proliferation; GO:0016055: Wnt receptor signaling pathway; GO:0033211: adiponectin-mediated signaling pathway; GO:0043623: cellular protein complex assembl	GO:0005737: cytoplasm; GO:0005829: cytosol; GO:0005886: plasma membrane; GO:0005956: protein kinase CK2 complex	GO:0004674: protein serine/threonine kinase activity; GO:0005102: receptor binding; GO:0005515: protein binding; GO:0008134: transcription factor binding; GO:0019887: protein kinase regulator activity; GO:0019904: protein domain specific binding; GO:0042802: identical protein binding	1.69891	0.929853	0.553558	1.0374
C126R075	0.00496675	-2.02397	down	Translationally-controlled tumor protein	Transport	tpt1	30723; 794830	Dr.116170; Dr.75674		GO:0005737: cytoplasm; GO:0005771: multivesicular body; GO:0045298: tubulin complex; GO:0005615: extracellular space	GO:0005509: calcium ion binding	1.5484	1.34688	0.765029	0.577011
C054R076	0.000597	2.64069	up	Hemoglobin subunit beta-1	Transport	hbb1	0	0	GO:0015671: oxygen transport	GO:0005833: hemoglobin complex	GO:0005344: oxygen transporter activity	0.770989	0.481971	2.03594	1.0533
C130R076	0.0149175	2.41988	up	Glutathione transferase omega-1	response to stimulus	GSTO1	9446	Hs.190028	GO:0008152: metabolic process	GO:0005737: cytoplasm	GO:0004364: glutathione transferase activity	0.929582	0.795115	2.24947	0.671274
C215R077	0.00212013	-2.59045	down	Junction plakoglobin	Cell/tissue structure and development	JUP	445543	Bt.20230	GO:0071603: endothelial cell-cell adhesion; GO:0071681: cellular response to indole-3-methanol; GO:0051091: positive regulation of sequence-specific DNA binding transcription factor activity; GO:0050982: detection of mechanical stimulus; GO:0002159: desmo	GO:0071665: gamma-catenin-TCF7L2 complex; GO:0005737: cytoplasm; GO:0005634: nucleus; GO:0005625: soluble fraction; GO:0005913: cell-cell adherens junction; GO:0005915: zonula adherens; GO:0005856: cytoskeleton; GO:0005829: cytosol; GO:0016020: membrane;	GO:0003713: transcription coactivator activity; GO:0005515: protein binding; GO:0019903: protein phosphatase binding; GO:0045294: alpha-catenin binding; GO:0042803: protein homodimerization activity; GO:0042153: RPTP-like protein binding	1.68943	1.08728	0.652177	0.825914
C247R077	0.0409016	-2.22876	down	Calmodulin	Homeostasis	Calm1	24242; 24244; 50663	Rn.216430; Rn.2892; Rn.4166; Rn.5968			GO:0005509: calcium ion binding	1.50296	1.02677	0.674346	1.08563
C207R078	0.0397003	-2.07043	down	NF-kappa-B inhibitor-interacting Ras-like protein 2	Signalling	nkiras2	445039	Dr.85611	GO:0007264: small GTPase mediated signal transduction	GO:0005737: cytoplasm	GO:0000166: nucleotide binding; GO:0005525: GTP binding	1.40451	1.05232	0.678369	0.972492
C019R079	0.0424318	2.0538	up	Phospholipid scramblase 1	response to stimulus	Plscr1	117540	Rn.96807	GO:0009615: response to virus; GO:0017121: phospholipid scrambling; GO:0030168: platelet activation	GO:0005886: plasma membrane; GO:0016021: integral to membrane	GO:0005509: calcium ion binding; GO:0005515: protein binding; GO:0017124: SH3 domain binding; GO:0017128: phospholipid scramblase activity	0.57111	1.06116	1.17294	0.912852
C155R079	1.18e-09	9.27697	up	Calcium/calmodulin-dependent protein kinase type II delta chain	Cell/tissue structure and development	Camk2d	24246	Rn.87208	GO:0006468: protein phosphorylation		GO:0004683: calmodulin-dependent protein kinase activity; GO:0005516: calmodulin binding; GO:0016772: transferase activity, transferring phosphorus-containing groups; GO:0005524: ATP binding	0.408294	0.397277	3.78773	2.52334
C190R079	0.00297534	-2.78401	down	Ubiquitin-conjugating enzyme E2 C	Proteolysis	ube2c	444775	Xl.27784	GO:0006511: ubiquitin-dependent protein catabolic process; GO:0010458: exit from mitosis; GO:0010994: free ubiquitin chain polymerization; GO:0031145: anaphase-promoting complex-dependent proteasomal ubiquitin-dependent protein catabolic process; GO:00709	GO:0005680: anaphase-promoting complex	GO:0004842: ubiquitin-protein ligase activity	1.49089	0.933964	0.535518	1.57035
C095R080	0.0233975	-2.75386	down	UNKNOWN	0	0	0	0			0	1.38623	1.11394	0.503378	1.23676
C070R081	0.000764	4.09317	up	Galectin-9	Signalling	LGALS9	510813	Bt.59482		GO:0005576: extracellular region; GO:0005737: cytoplasm	GO:0005529: sugar binding	0.413436	1.41507	1.69226	0.918444
C242R081	0.0157275	-2.29469	down	Glutathione S-transferase 3	Protein metabolism	0	396380	Gga.788	GO:0008152: metabolic process		GO:0004364: glutathione transferase activity; GO:0016740: transferase activity	1.43954	1.10597	0.627336	0.846298
C150R082	0.0465696	3.31464	up	Metalloreductase STEAP4	Transport	STEAP4	79689	Hs.521008	GO:0006811: ion transport; GO:0045444: fat cell differentiation; GO:0055072: iron ion homeostasis; GO:0055114: oxidation-reduction process	GO:0000139: Golgi membrane; GO:0005794: Golgi apparatus; GO:0005886: plasma membrane; GO:0016021: integral to membrane	GO:0005488: binding; GO:0005506: iron ion binding; GO:0009055: electron carrier activity; GO:0016491: oxidoreductase activity; GO:0046872: metal ion binding; GO:0050660: flavin adenine dinucleotide binding	0.416398	1.12654	1.38021	1.58537
C230R082	0.00774038	-3.6339	down	Ependymin precursor	Cell/tissue structure and development	epd	0	0	GO:0007160: cell-matrix adhesion	GO:0005576: extracellular region; GO:0005764: lysosome	GO:0005509: calcium ion binding	1.42531	2.48405	0.392225	0.570513
C262R082	0.00188768	2.10453	up	Calumenin precursor	Transport	CALU	813	Hs.7753		GO:0005576: extracellular region; GO:0033018: sarcoplasmic reticulum lumen; GO:0042470: melanosome	GO:0005509: calcium ion binding	0.553448	1.09687	1.16475	1.01342
C195R083	0.0430971	-2.49891	down	Cytochrome P450 24A1, mitochondrial precursor	Transport	CYP24A1	1591	Hs.89663	GO:0001649: osteoblast differentiation; GO:0006766: vitamin metabolic process; GO:0006805: xenobiotic metabolic process; GO:0008202: steroid metabolic process; GO:0033280: response to vitamin D; GO:0042359: vitamin D metabolic process; GO:0042369: vitamin	GO:0005739: mitochondrion; GO:0005743: mitochondrial inner membrane	GO:0008403: 25-hydroxycholecalciferol-24-hydroxylase activity; GO:0016491: oxidoreductase activity; GO:0016709: oxidoreductase activity, acting on paired donors, with incorporation or reduction of molecular oxygen, NADH or NADPH as one donor, and incorporation of one atom of oxygen; GO:0020037: heme binding; GO:0030342: 1-alpha,25-dihydroxyvitamin D3 24-hydroxylase activity; GO:0046872: metal ion…	1.11247	1.46562	0.44518	1.26716
C025R084	0.0148334	3.3399	up	Plasminogen precursor	response to stimulus	PLG	0	0	GO:0002576: platelet degranulation; GO:0007596: blood coagulation; GO:0008285: negative regulation of cell proliferation; GO:0010812: negative regulation of cell-substrate adhesion; GO:0022617: extracellular matrix disassembly; GO:0030168: platelet activa	GO:0005576: extracellular region; GO:0005615: extracellular space; GO:0005886: plasma membrane; GO:0031093: platelet alpha granule lumen; GO:0031232: extrinsic to external side of plasma membrane	GO:0004252: serine-type endopeptidase activity; GO:0005515: protein binding; GO:0008233: peptidase activity; GO:0034185: apolipoprotein binding; GO:0043498: cell surface binding	0.341476	0.614659	1.14049	1.50169
C038R084	0.00759996	2.59872	up	Complement factor B precursor	response to stimulus	Cfb	14962	Mm.653	GO:0006508: proteolysis; GO:0006956: complement activation	GO:0005576: extracellular region	GO:0004252: serine-type endopeptidase activity; GO:0008233: peptidase activity	0.610169	0.790142	1.58566	1.20095
C107R084	0.016494	2.10234	up	UNKNOWN	0	0	0	0			0	0.601508	1.10371	1.26458	1.02556
C022R085	0.0166878	-2.54436	down	Ig mu chain C region membrane-bound form	response to stimulus	0	0	0	GO:0006955: immune response		GO:0003823: antigen binding	1.61753	1.0964	0.635732	0.997789
C057R085	0.000142	2.7822	up	40S ribosomal protein S21	Protein synthesis	rps21	0	0			GO:0043022: ribosome binding	0.859704	0.956972	2.39187	1.1225
C129R085	0.00354764	15.3917	up	Leukocyte cell-derived chemotaxin 2 precursor	Cell/tissue structure and development	LECT2	3950	Hs.512580	GO:0001501: skeletal system development; GO:0006935: chemotaxis; GO:0030178: negative regulation of Wnt receptor signaling pathway	GO:0005576: extracellular region; GO:0005615: extracellular space; GO:0005737: cytoplasm	0	0.179674	0.695234	2.7655	1.52173
C159R085	0.00516651	4.2846	up	Superoxide dismutase [Cu-Zn]	protein folding	sod1	30553	Dr.75822	GO:0000187: activation of MAPK activity; GO:0000303: response to superoxide; GO:0001541: ovarian follicle development; GO:0001819: positive regulation of cytokine production; GO:0001895: retina homeostasis; GO:0002262: myeloid cell homeostasis; GO:0006302	GO:0005615: extracellular space; GO:0005634: nucleus; GO:0005737: cytoplasm; GO:0005739: mitochondrion; GO:0005829: cytosol; GO:0031012: extracellular matrix; GO:0031410: cytoplasmic vesicle; GO:0032839: dendrite cytoplasm; GO:0043025: neuronal cell body;	GO:0004784: superoxide dismutase activity; GO:0005507: copper ion binding; GO:0008270: zinc ion binding; GO:0030346: protein phosphatase 2B binding; GO:0051087: chaperone binding	0.737679	0.911184	3.16066	1.35334
C231R087	0.000106	-3.32128	down	Dehydrogenase/reductase SDR family member 13 precursor	Response to stimulus	DHRS13	514903	Bt.27335	GO:0055114: oxidation-reduction process	GO:0005576: extracellular region	GO:0016491: oxidoreductase activity; GO:0005488: binding	1.4436	1.12331	0.434652	0.958562
C138R089	6.93e-05	6.39467	up	Glutathione S-transferase P 1	response to stimulus	0	0	0	GO:0006749: glutathione metabolic process; GO:0006805: xenobiotic metabolic process		GO:0004364: glutathione transferase activity	0.588792	0.762251	3.76513	1.25372
C033R090	0.011297	-2.14651	down	Serine/threonine-protein kinase PLK1	Cell cycle function	PLK1	5347	Hs.592049	GO:0000086: G2/M transition of mitotic cell cycle; GO:0000087: M phase of mitotic cell cycle; GO:0000088: mitotic prophase; GO:0000236: mitotic prometaphase; GO:0000278: mitotic cell cycle; GO:0000910: cytokinesis; GO:0007067: mitosis; GO:0007091: mitotic	GO:0000776: kinetochore; GO:0000777: condensed chromosome kinetochore; GO:0000922: spindle pole; GO:0000942: condensed nuclear chromosome outer kinetochore; GO:0005634: nucleus; GO:0005654: nucleoplasm; GO:0005694: chromosome; GO:0005737: cytoplasm; GO:00	GO:0000166: nucleotide binding; GO:0004672: protein kinase activity; GO:0004674: protein serine/threonine kinase activity; GO:0005515: protein binding; GO:0005524: ATP binding; GO:0010997: anaphase-promoting complex binding; GO:0016301: kinase activity; GO:0019901: protein kinase binding; GO:0042801: polo kinase kinase activity	1.50435	0.7574	0.700834	1.58831
C086R090	0.00690427	-2.26399	down	Translationally-controlled tumor protein	Transport	tpt1	30723; 794830	Dr.116170; Dr.75674		GO:0005737: cytoplasm; GO:0005771: multivesicular body; GO:0045298: tubulin complex; GO:0005615: extracellular space	GO:0005509: calcium ion binding	1.42823	1.27769	0.630846	0.588963
C143R090	0.00299035	2.39015	up	Thioredoxin reductase 3	Generation of precursor metabolites and energy	Txnrd3	232223	Mm.229332	GO:0045454: cell redox homeostasis; GO:0055114: oxidation-reduction process	GO:0005737: cytoplasm	GO:0009055: electron carrier activity; GO:0015035: protein disulfide oxidoreductase activity; GO:0004791: thioredoxin-disulfide reductase activity; GO:0016491: oxidoreductase activity; GO:0050661: NADP binding; GO:0050660: flavin adenine dinucleotide binding	0.844982	0.877533	2.01963	0.950107
C033R092	0.00041	4.41985	up	Superoxide dismutase [Cu-Zn]	protein folding	sod1	30553	Dr.75822	GO:0000187: activation of MAPK activity; GO:0000303: response to superoxide; GO:0001541: ovarian follicle development; GO:0001819: positive regulation of cytokine production; GO:0001895: retina homeostasis; GO:0002262: myeloid cell homeostasis; GO:0006302	GO:0005615: extracellular space; GO:0005634: nucleus; GO:0005737: cytoplasm; GO:0005739: mitochondrion; GO:0005829: cytosol; GO:0031012: extracellular matrix; GO:0031410: cytoplasmic vesicle; GO:0032839: dendrite cytoplasm; GO:0043025: neuronal cell body;	GO:0004784: superoxide dismutase activity; GO:0005507: copper ion binding; GO:0008270: zinc ion binding; GO:0030346: protein phosphatase 2B binding; GO:0051087: chaperone binding	0.85274	0.931868	3.76898	1.30823
C051R093	0.0369541	2.14573	up	Katanin p60 ATPase-containing subunit	Cell/tissue structure and development	katna1	0	Xl.6322	GO:0051329: interphase of mitotic cell cycle	GO:0000922: spindle pole; GO:0005737: cytoplasm; GO:0005856: cytoskeleton; GO:0005874: microtubule; GO:0005815: microtubule organizing center	GO:0000166: nucleotide binding; GO:0005524: ATP binding; GO:0008017: microtubule binding; GO:0008568: microtubule-severing ATPase activity; GO:0017111: nucleoside-triphosphatase activity; GO:0016787: hydrolase activity; GO:0046982: protein heterodimerization activity	0.749812	0.774271	1.60889	1.09163
C112R093	0.00225368	2.63269	up	Glucosamine--fructose-6-phosphate aminotransferase [isomerizing] 1	Carbohydrate metabolism	Gfpt1	297417	Rn.161844	GO:0016051: carbohydrate biosynthetic process; GO:0008152: metabolic process	GO:0005737: cytoplasm	GO:0004360: glutamine-fructose-6-phosphate transaminase (isomerizing) activity; GO:0005529: sugar binding	0.845952	0.608007	2.22713	1.02392
C138R093	0.000537	6.79859	up	Complement C3-1	response to stimulus	c3	0	0		GO:0005615: extracellular space; GO:0005576: extracellular region	GO:0004866: endopeptidase inhibitor activity	0.223121	1.1173	1.51691	1.28569
C223R094	0.00222906	3.40074	up	118767 pfam10243, MIP-T3, Microtubule-binding protein MIP-T3. This protein, which interacts with both microtubules and TRAF3 (tumour necrosis factor receptor-associated factor 3), is conserved from worms to humans. The N-terminal region is the microtu...	Cell/tissue structure and development	0	0	0			0	0.804146	0.860621	2.73469	2.45607
C027R095	0.0261009	3.45891	up	Biotinidase precursor	Cell/tissue structure and development	btd	0	0	GO:0006807: nitrogen compound metabolic process		GO:0016811: hydrolase activity, acting on carbon-nitrogen (but not peptide) bonds, in linear amides	0.380307	1.03859	1.31544	0.897189
C041R095	0.00330313	3.16423	up	Actin, alpha sarcomeric/cardiac	Cell/tissue structure and development	0	779129	Xl.70068	GO:0030240: skeletal muscle thin filament assembly; GO:0048741: skeletal muscle fiber development	GO:0001725: stress fiber; GO:0005865: striated muscle thin filament; GO:0005884: actin filament	0	0.499292	2.20705	1.57988	0.4573
C105R095	0.0429156	5.7	up	UNKNOWN	0	0	0	0			0	0.260453	1.14329	1.48458	1.13718
C027R096	0.00171722	3.89416	up	Superoxide dismutase [Cu-Zn]	protein folding	sod1	30553	Dr.75822	GO:0000187: activation of MAPK activity; GO:0000303: response to superoxide; GO:0001541: ovarian follicle development; GO:0001819: positive regulation of cytokine production; GO:0001895: retina homeostasis; GO:0002262: myeloid cell homeostasis; GO:0006302	GO:0005615: extracellular space; GO:0005634: nucleus; GO:0005737: cytoplasm; GO:0005739: mitochondrion; GO:0005829: cytosol; GO:0031012: extracellular matrix; GO:0031410: cytoplasmic vesicle; GO:0032839: dendrite cytoplasm; GO:0043025: neuronal cell body;	GO:0004784: superoxide dismutase activity; GO:0005507: copper ion binding; GO:0008270: zinc ion binding; GO:0030346: protein phosphatase 2B binding; GO:0051087: chaperone binding	0.877375	0.844921	3.41664	1.54714
C089R096	0.00774038	2.05637	up	Bile acid receptor	Transcription	Nr1h4	20186	Mm.3095	GO:0008206: bile acid metabolic process; GO:0006357: regulation of transcription from RNA polymerase II promoter	GO:0005634: nucleus	GO:0008270: zinc ion binding; GO:0004887: thyroid hormone receptor activity; GO:0003700: sequence-specific DNA binding transcription factor activity; GO:0003707: steroid hormone receptor activity; GO:0046872: metal ion binding; GO:0046965: retinoid X receptor binding; GO:0043565: sequence-specific DNA binding	0.748917	0.787033	1.54005	1.3724
C124R096	0.043667	2.31888	up	Glutathione transferase omega-1	response to stimulus	GSTO1	9446	Hs.190028	GO:0008152: metabolic process	GO:0005737: cytoplasm	GO:0004364: glutathione transferase activity	0.792915	0.644073	1.83867	0.775589
C129R096	0.0357863	-2.05464	down	Placental protein 11 precursor	Protein metabolism	0	8909	Hs.997	GO:0043144: snoRNA processing	GO:0005634: nucleus	GO:0004521: endoribonuclease activity; GO:0030145: manganese ion binding	1.28583	1.051	0.625816	1.09582
C205R096	0.000142	3.70911	up	Apolipoprotein A-I-2 precursor	Lipid metabolism	0	0	0			0	0.783089	0.69339	2.90456	1.40733
C050R097	0.0242161	2.46487	up	Cyclic AMP-dependent transcription factor ATF-7	Transcription	ATF7	0	0		GO:0034399: nuclear periphery	0	0.789943	0.882716	1.94711	1.01932
C141R097	0.00696594	2.374	up	Derlin-1	Transport	DERL1	79139	Hs.241576	GO:0030968: endoplasmic reticulum unfolded protein response; GO:0030433: ER-associated protein catabolic process; GO:0030970: retrograde protein transport, ER to cytosol	GO:0030176: integral to endoplasmic reticulum membrane; GO:0005783: endoplasmic reticulum	GO:0042288: MHC class I protein binding	0.68836	0.711125	1.63417	1.24779
C163R097	2.59e-06	-4.18918	down	UNKNOWN	0	0	0	0			0	3.69704	0.765945	0.882522	1.05745
C117R098	0.00859802	2.47784	up	Sphingomyelin phosphodiesterase 4	Lipid metabolism	smpd4	793294	Dr.100463	GO:0006685: sphingomyelin catabolic process	GO:0000139: Golgi membrane; GO:0005783: endoplasmic reticulum; GO:0005789: endoplasmic reticulum membrane; GO:0005794: Golgi apparatus; GO:0005802: trans-Golgi network; GO:0016020: membrane; GO:0016021: integral to membrane	GO:0004767: sphingomyelin phosphodiesterase activity; GO:0005515: protein binding; GO:0016787: hydrolase activity; GO:0046872: metal ion binding; GO:0050290: sphingomyelin phosphodiesterase D activity	0.866395	0.917348	2.14679	0.896045
C163R098	0.00292944	-2.85462	down	Tripartite motif-containing protein 16	Cell/tissue structure and development	TRIM16	0	0			0	2.96637	1.04601	1.03915	0.877933
C222R099	0.00496675	142.754	up	Lectin precursor	response to stimulus	LEC	0	0	GO:0043152: induction of bacterial agglutination; GO:0050829: defense response to Gram-negative bacterium	GO:0005576: extracellular region	GO:0005529: sugar binding	0.967406	0.96562	138.101	24.8589
C221R100	0.000394	-2.85782	down	UNKNOWN	0	0	0	0			0	1.27638	1.08196	0.446629	1.00305
C048R101	3.39e-06	2.86204	up	UNKNOWN	0	0	0	0			0	0.642406	0.436039	1.83859	1.3582
C066R101	0.00118064	-5.651	down	Thioredoxin-interacting protein	response to stimulus	TXNIP	733688	Ssc.16648	GO:0030216: keratinocyte differentiation; GO:0006606: protein import into nucleus; GO:0006979: response to oxidative stress; GO:0048008: platelet-derived growth factor receptor signaling pathway; GO:0000122: negative regulation of transcription from RNA p	GO:0005737: cytoplasm	GO:0004857: enzyme inhibitor activity; GO:0031625: ubiquitin protein ligase binding	3.57481	0.835334	0.632597	1.33465
C133R102	0.00144318	2.70568	up	Ferritin, middle subunit	Homeostasis	0	0	0	GO:0006955: immune response; GO:0006826: iron ion transport; GO:0006879: cellular iron ion homeostasis; GO:0008285: negative regulation of cell proliferation; GO:0055114: oxidation-reduction process		GO:0004322: ferroxidase activity; GO:0005488: binding; GO:0008199: ferric iron binding; GO:0016491: oxidoreductase activity; GO:0046914: transition metal ion binding	0.823174	0.862399	2.22725	1.40167
C225R102	0.0429156	-2.34016	down	UNKNOWN	0	0	0	0			0	1.92523	0.725129	0.822688	0.807716
C248R103	0.000283	-2.19774	down	40S ribosomal protein S17	Protein synthesis	rps17	0	0	GO:0000028: ribosomal small subunit assembly; GO:0006414: translational elongation	GO:0022627: cytosolic small ribosomal subunit	0	1.36893	1.2638	0.622881	0.89612
C251R103	0.0291956	-2.0317	down	Xanthine dehydrogenase/oxidase	Response to stimulus	XDH	396025	Gga.43173	GO:0009115: xanthine catabolic process; GO:0007595: lactation; GO:0030856: regulation of epithelial cell differentiation; GO:0055114: oxidation-reduction process	GO:0005737: cytoplasm; GO:0005777: peroxisome	GO:0005488: binding; GO:0005506: iron ion binding; GO:0004854: xanthine dehydrogenase activity; GO:0004855: xanthine oxidase activity; GO:0009055: electron carrier activity; GO:0042803: protein homodimerization activity; GO:0030151: molybdenum ion binding; GO:0016491: oxidoreductase activity; GO:0051537: 2 iron, 2 sulfur cluster binding; GO:0050660: flavin adenine dinucleotide binding; GO:0046872…	1.41458	0.911191	0.696254	1.3532
C069R104	0.0201284	2.0005	up	UNKNOWN	0	0	0	0			0	0.619189	0.947803	1.23869	1.1619
C116R104	0.00598194	3.59664	up	Superoxide dismutase [Cu-Zn]	protein folding	sod1	30553	Dr.75822	GO:0000187: activation of MAPK activity; GO:0000303: response to superoxide; GO:0001541: ovarian follicle development; GO:0001819: positive regulation of cytokine production; GO:0001895: retina homeostasis; GO:0002262: myeloid cell homeostasis; GO:0006302	GO:0005615: extracellular space; GO:0005634: nucleus; GO:0005737: cytoplasm; GO:0005739: mitochondrion; GO:0005829: cytosol; GO:0031012: extracellular matrix; GO:0031410: cytoplasmic vesicle; GO:0032839: dendrite cytoplasm; GO:0043025: neuronal cell body;	GO:0004784: superoxide dismutase activity; GO:0005507: copper ion binding; GO:0008270: zinc ion binding; GO:0030346: protein phosphatase 2B binding; GO:0051087: chaperone binding	0.739312	0.714591	2.65904	1.5773
C260R104	0.000142	4.16601	up	UNKNOWN	0	0	0	0			0	0.614256	0.605298	2.55899	1.41379
C173R105	0.000234	11.9447	up	Lysozyme C II precursor	response to stimulus	0	0	0	GO:0042742: defense response to bacterium; GO:0019835: cytolysis; GO:0016998: cell wall macromolecule catabolic process		GO:0016798: hydrolase activity, acting on glycosyl bonds; GO:0003796: lysozyme activity	0.169521	0.401781	2.02488	1.47472
C200R105	0.031925	-5.19463	down	Sperm-associated antigen 7	Unknown/undecided	Spag7	100048812; 216873	Mm.432524		GO:0005634: nucleus	GO:0003676: nucleic acid binding	1.4212	0.842417	0.27359	0.691438
C120R106	0.000827	-2.31649	down	Cytosolic sulfotransferase 3	Lipid metabolism	sult1st3	0	Dr.81478			GO:0008146: sulfotransferase activity	1.54264	0.617499	0.665939	1.23414
C042R107	0.0203386	-2.15547	down	Malate dehydrogenase, mitochondrial precursor	Carbohydrate metabolism	MDH2	0	0	GO:0005975: carbohydrate metabolic process; GO:0006006: glucose metabolic process; GO:0006094: gluconeogenesis; GO:0006099: tricarboxylic acid cycle; GO:0006108: malate metabolic process; GO:0044262: cellular carbohydrate metabolic process; GO:0055114: ox	GO:0005634: nucleus; GO:0005730: nucleolus; GO:0005739: mitochondrion; GO:0005743: mitochondrial inner membrane; GO:0005759: mitochondrial matrix; GO:0005886: plasma membrane	GO:0005488: binding; GO:0016491: oxidoreductase activity; GO:0030060: L-malate dehydrogenase activity	1.63757	0.881997	0.75973	1.03962
C099R107	9.33e-06	2.19344	up	Epoxide hydrolase 2	Response to stimulus	EPHX2	414425	Ssc.8278		GO:0005794: Golgi apparatus; GO:0005925: focal adhesion; GO:0005737: cytoplasm; GO:0005730: nucleolus	GO:0016787: hydrolase activity; GO:0004301: epoxide hydrolase activity	0.643046	0.434205	1.41048	1.64998
C052R108	0.00543439	6.51467	up	Myosin light chain kinase, smooth muscle	Cell/tissue structure and development	Mylk	0	Mm.33360	GO:0006468: protein phosphorylation		GO:0016740: transferase activity; GO:0005524: ATP binding; GO:0003779: actin binding; GO:0004687: myosin light chain kinase activity; GO:0046872: metal ion binding; GO:0005516: calmodulin binding; GO:0000166: nucleotide binding	0.333526	0.841498	2.17281	1.89531
C068R108	0.0227867	-2.09588	down	Isocitrate dehydrogenase [NADP] cytoplasmic	Response to stimulus	Idh1	24479	Rn.3561	GO:0006102: isocitrate metabolic process; GO:0006103: 2-oxoglutarate metabolic process		GO:0000287: magnesium ion binding; GO:0004450: isocitrate dehydrogenase (NADP+) activity	1.45078	0.9903	0.692205	0.958574
C088R109	0.0148334	2.05654	up	Alcohol dehydrogenase [NADP+]	Response to stimulus	AKR1A1	0	0	GO:0042840: D-glucuronate catabolic process; GO:0046185: aldehyde catabolic process; GO:0055114: oxidation-reduction process; GO:0019853: L-ascorbic acid biosynthetic process	GO:0005829: cytosol; GO:0016324: apical plasma membrane	GO:0047939: L-glucuronate reductase activity; GO:0004032: alditol:NADP+ 1-oxidoreductase activity; GO:0016491: oxidoreductase activity	0.749411	0.886333	1.54119	1.12005
C260R109	0.0210887	2.34719	up	NADH-ubiquinone oxidoreductase chain 4	Generation of precursor metabolites and energy	MT-ND4	808305	0	GO:0006123: mitochondrial electron transport, cytochrome c to oxygen	GO:0016020: membrane; GO:0016021: integral to membrane; GO:0005739: mitochondrion	GO:0004129: cytochrome-c oxidase activity	0.620102	0.877834	1.4555	1.17369
C126R112	0.0181017	10.3955	up	Rhamnose-binding lectin precursor	Unknown/undecided	0	0	0			0	0.589351	2.39871	6.12659	0.874955
C160R112	0.00292944	-4.39476	down	Phospholemman precursor	Transport	Fxyd1	58971	Rn.3828	GO:0006811: ion transport	GO:0016020: membrane; GO:0016021: integral to membrane; GO:0034707: chloride channel complex	GO:0005254: chloride channel activity; GO:0005216: ion channel activity	1.30908	0.946886	0.297873	1.11134
C096R113	0.00318143	2.01411	up	Hemoglobin subunit beta	Transport	hbb	0	0	GO:0015671: oxygen transport	GO:0005833: hemoglobin complex	GO:0005344: oxygen transporter activity	0.958001	0.584742	1.92952	1.20594
C139R113	0.00267844	-2.21435	down	UNKNOWN	0	0	0	0			0	1.27467	1.21454	0.57564	0.657657
C004R114	0.00563191	2.06368	up	Coagulation factor IX precursor	Proteolysis	F9	493973	0	GO:0007596: blood coagulation; GO:0006508: proteolysis	GO:0005576: extracellular region	GO:0005509: calcium ion binding; GO:0004252: serine-type endopeptidase activity; GO:0008233: peptidase activity	0.678074	0.776958	1.39933	1.31748
C063R114	0.0199128	-2.04413	down	Galectin-2	response to stimulus	LGALS2	3957	Hs.531776			GO:0005529: sugar binding; GO:0016936: galactoside binding	1.52459	1.25387	0.745835	0.646193
C150R115	0.0203386	-2.19992	down	Butyrophilin subfamily 1 member A1 precursor	Unknown/undecided	BTN1A1	282157	Bt.59359		GO:0016020: membrane; GO:0016021: integral to membrane	0	1.32117	0.966892	0.600552	1.17072
C232R115	0.0119669	-2.36463	down	Actin, alpha sarcomeric/cardiac	Cell/tissue structure and development	0	779129	Xl.70068	GO:0030240: skeletal muscle thin filament assembly; GO:0048741: skeletal muscle fiber development	GO:0001725: stress fiber; GO:0005865: striated muscle thin filament; GO:0005884: actin filament	0	1.46339	1.08843	0.618868	0.755538
C150R116	0.0453431	-2.43267	down	UNKNOWN	0	0	0	0			0	1.24078	0.777627	0.510048	1.08452
C193R116	0.000281	-2.57246	down	Serine/threonine-protein kinase N1	Cell cycle function	PKN1	5585	Hs.466044	GO:0006355: regulation of transcription, DNA-dependent; GO:0006468: protein phosphorylation; GO:0006972: hyperosmotic response; GO:0007165: signal transduction; GO:0007257: activation of JUN kinase activity; GO:0016568: chromatin modification; GO:0034339:	GO:0005622: intracellular; GO:0005634: nucleus; GO:0005737: cytoplasm; GO:0005768: endosome; GO:0005886: plasma membrane; GO:0016023: cytoplasmic membrane-bounded vesicle	GO:0000166: nucleotide binding; GO:0003682: chromatin binding; GO:0004672: protein kinase activity; GO:0004674: protein serine/threonine kinase activity; GO:0004697: protein kinase C activity; GO:0005080: protein kinase C binding; GO:0005515: protein binding; GO:0005524: ATP binding; GO:0016740: transferase activity; GO:0017049: GTP-Rho binding; GO:0030374: ligand-dependent nuclear receptor trans…	1.4699	1.7403	0.5714	0.681245
C142R117	0.00680221	-2.00483	down	15-hydroxyprostaglandin dehydrogenase [NAD+]	Response to stimulus	Hpgd	15446	Mm.18832	GO:0055114: oxidation-reduction process		GO:0016491: oxidoreductase activity; GO:0005488: binding	1.64833	0.914909	0.822179	0.955583
C210R118	0.0202755	-2.03982	down	60S ribosomal protein L37a	Protein synthesis	Rpl37a	500547	Rn.991	GO:0006412: translation; GO:0006414: translational elongation; GO:0006415: translational termination; GO:0010467: gene expression; GO:0016032: viral reproduction; GO:0019058: viral infectious cycle; GO:0019083: viral transcription; GO:0031018: endocrine p	GO:0005829: cytosol; GO:0005840: ribosome; GO:0005622: intracellular	GO:0005515: protein binding; GO:0046872: metal ion binding; GO:0003735: structural constituent of ribosome	1.18985	1.06518	0.583312	1.06762
C220R118	3.39e-06	7.17767	up	Fucolectin-6 precursor	response to stimulus	0	0	0	GO:0001868: regulation of complement activation, lectin pathway; GO:0010185: regulation of cellular defense response; GO:0045088: regulation of innate immune response	GO:0005615: extracellular space	GO:0005509: calcium ion binding; GO:0005529: sugar binding; GO:0042806: fucose binding	0.326244	0.40075	2.34167	1.82091
C169R119	3.85e-06	29.078	up	118767 pfam10243, MIP-T3, Microtubule-binding protein MIP-T3. This protein, which interacts with both microtubules and TRAF3 (tumour necrosis factor receptor-associated factor 3), is conserved from worms to humans. The N-terminal region is the microtu...	Cell/tissue structure and development	0	0	0			0	0.0783079	0.272203	2.27704	2.13684
C117R121	0.0173257	-2.24013	down	Alpha-tocopherol transfer protein	Transport	TTPA	7274	Hs.69049	GO:0001892: embryonic placenta development; GO:0006629: lipid metabolic process; GO:0006810: transport; GO:0007584: response to nutrient; GO:0009268: response to pH; GO:0032502: developmental process; GO:0042360: vitamin E metabolic process	GO:0005737: cytoplasm; GO:0005770: late endosome; GO:0005829: cytosol; GO:0005622: intracellular	GO:0005215: transporter activity; GO:0008431: vitamin E binding	1.63028	1.03408	0.727762	1.07189
C134R121	0.0162621	13.9269	up	Leukocyte cell-derived chemotaxin 2 precursor	Cell/tissue structure and development	Lect2	16841	Mm.16973; Mm.263265	GO:0006935: chemotaxis; GO:0030178: negative regulation of Wnt receptor signaling pathway	GO:0005576: extracellular region	0	0.168876	0.60712	2.35193	1.50248
C196R121	0.0340315	2.109	up	UNKNOWN	0	0	0	0			0	0.909493	0.802212	1.91812	1.51058
C090R122	0.0428729	2.08541	up	Mitochondrial ribosomal protein 63	Protein synthesis	mrp63	393748	Dr.76553	GO:0006412: translation	GO:0005739: mitochondrion; GO:0005761: mitochondrial ribosome; GO:0005840: ribosome	GO:0003735: structural constituent of ribosome	0.844013	0.825272	1.76011	0.767856
C109R122	0.00908132	3.53847	up	Superoxide dismutase [Cu-Zn]	protein folding	sod1	30553	Dr.75822	GO:0000187: activation of MAPK activity; GO:0000303: response to superoxide; GO:0001541: ovarian follicle development; GO:0001819: positive regulation of cytokine production; GO:0001895: retina homeostasis; GO:0002262: myeloid cell homeostasis; GO:0006302	GO:0005615: extracellular space; GO:0005634: nucleus; GO:0005737: cytoplasm; GO:0005739: mitochondrion; GO:0005829: cytosol; GO:0031012: extracellular matrix; GO:0031410: cytoplasmic vesicle; GO:0032839: dendrite cytoplasm; GO:0043025: neuronal cell body;	GO:0004784: superoxide dismutase activity; GO:0005507: copper ion binding; GO:0008270: zinc ion binding; GO:0030346: protein phosphatase 2B binding; GO:0051087: chaperone binding	0.983331	0.880836	3.47949	1.6341
C084R124	0.0254237	2.23299	up	Apolipoprotein Eb precursor	Lipid metabolism	apoeb	30314	Dr.121596; Dr.23502	GO:0006917: induction of apoptosis		GO:0001540: beta-amyloid binding	0.685698	0.898407	1.53116	1.20705
C156R124	0.011297	2.27594	up	Natural resistance-associated macrophage protein 2	response to stimulus	Slc11a2	25715	Rn.11418		GO:0016020: membrane	GO:0005215: transporter activity	0.770649	0.887278	1.75395	1.29356
C187R124	0.0445956	2.51572	up	Sarcosine dehydrogenase, mitochondrial precursor	Protein metabolism	Sardh	192166	Mm.278467	GO:0055114: oxidation-reduction process; GO:0006546: glycine catabolic process	GO:0005739: mitochondrion; GO:0005759: mitochondrial matrix; GO:0005737: cytoplasm	GO:0004047: aminomethyltransferase activity; GO:0008480: sarcosine dehydrogenase activity; GO:0016491: oxidoreductase activity; GO:0050660: flavin adenine dinucleotide binding	0.626544	1.02108	1.57621	0.877237
C044R125	0.0407561	3.22974	up	Cytochrome c oxidase subunit 4 isoform 2, mitochondrial precursor	Generation of precursor metabolites and energy	0	0	0		GO:0005739: mitochondrion; GO:0005743: mitochondrial inner membrane; GO:0005634: nucleus	GO:0004129: cytochrome-c oxidase activity	0.883248	1.0704	2.85266	0.867434
C186R125	8.92e-09	-4.75486	down	Small nuclear ribonucleoprotein F	Transcription	snrpf	380595	Xl.55007	GO:0000387: spliceosomal snRNP assembly; GO:0000398: nuclear mRNA splicing, via spliceosome; GO:0006366: transcription from RNA polymerase II promoter; GO:0006369: termination of RNA polymerase II transcription; GO:0006397: mRNA processing; GO:0008334: hi	GO:0005634: nucleus; GO:0005654: nucleoplasm; GO:0005681: spliceosomal complex; GO:0005683: U7 snRNP; GO:0005689: U12-type spliceosomal complex; GO:0005829: cytosol; GO:0030532: small nuclear ribonucleoprotein complex; GO:0071013: catalytic step 2 spliceo	GO:0003723: RNA binding; GO:0005515: protein binding	1.48905	1.10878	0.313164	0.854823
C118R126	0.0199055	2.02831	up	Microsomal glutathione S-transferase 3	response to stimulus	MGST3	4259	Hs.191734	GO:0002540: leukotriene production involved in inflammatory response; GO:0019370: leukotriene biosynthetic process	GO:0005783: endoplasmic reticulum; GO:0005792: microsome	GO:0004602: glutathione peroxidase activity	0.873882	0.769109	1.7725	1.17409
C168R126	0.000678	-2.92943	down	Dehydrogenase/reductase SDR family member 13 precursor	Response to stimulus	DHRS13	514903	Bt.27335	GO:0055114: oxidation-reduction process	GO:0005576: extracellular region	GO:0016491: oxidoreductase activity; GO:0005488: binding	1.61501	1.39295	0.551306	0.79181
C216R126	0.0201805	3.75061	up	Superoxide dismutase [Cu-Zn]	protein folding	sod1	30553	Dr.75822	GO:0000187: activation of MAPK activity; GO:0000303: response to superoxide; GO:0001541: ovarian follicle development; GO:0001819: positive regulation of cytokine production; GO:0001895: retina homeostasis; GO:0002262: myeloid cell homeostasis; GO:0006302	GO:0005615: extracellular space; GO:0005634: nucleus; GO:0005737: cytoplasm; GO:0005739: mitochondrion; GO:0005829: cytosol; GO:0031012: extracellular matrix; GO:0031410: cytoplasmic vesicle; GO:0032839: dendrite cytoplasm; GO:0043025: neuronal cell body;	GO:0004784: superoxide dismutase activity; GO:0005507: copper ion binding; GO:0008270: zinc ion binding; GO:0030346: protein phosphatase 2B binding; GO:0051087: chaperone binding	0.746798	0.790569	2.80095	1.5579
C235R126	0.00137705	4.49251	up	Hemoglobin subunit beta-1	Transport	hbb1	0	0	GO:0015671: oxygen transport	GO:0005833: hemoglobin complex	GO:0005344: oxygen transporter activity	0.525734	0.654884	2.36187	1.21613
C253R126	0.0003	2.92852	up	Actin, alpha sarcomeric/cardiac	Cell/tissue structure and development	0	779129	Xl.70068	GO:0030240: skeletal muscle thin filament assembly; GO:0048741: skeletal muscle fiber development	GO:0001725: stress fiber; GO:0005865: striated muscle thin filament; GO:0005884: actin filament	0	0.451861	2.40012	1.32329	0.417148
C042R127	0.038178	3.42348	up	Vitellogenin-3 precursor	Transport	VTG3	0	Gga.9649			GO:0005319: lipid transporter activity	0.99169	0.975049	3.39503	3.03363
C205R127	0.0307912	2.20874	up	NADH-ubiquinone oxidoreductase chain 2	Generation of precursor metabolites and energy	MT-ND2	808316	0	GO:0006120: mitochondrial electron transport, NADH to ubiquinone; GO:0006810: transport; GO:0022900: electron transport chain; GO:0042773: ATP synthesis coupled electron transport	GO:0005739: mitochondrion; GO:0005743: mitochondrial inner membrane; GO:0005747: mitochondrial respiratory chain complex I; GO:0016021: integral to membrane; GO:0016020: membrane; GO:0070469: respiratory chain	GO:0008137: NADH dehydrogenase (ubiquinone) activity; GO:0016491: oxidoreductase activity	0.733165	0.98066	1.61937	1.16493
C208R127	0.00229798	2.11119	up	Ras-related protein Rab-18	Transport	RAB18	420483	Gga.42447	GO:0006355: regulation of transcription, DNA-dependent; GO:0015031: protein transport; GO:0007264: small GTPase mediated signal transduction	GO:0005622: intracellular	GO:0005525: GTP binding; GO:0008134: transcription factor binding; GO:0005524: ATP binding; GO:0000166: nucleotide binding	0.774681	0.513791	1.6355	1.1755
C070R128	0.0247887	-2.95224	down	Fibrinogen beta chain precursor	Cell/tissue structure and development	FGB	2244	Hs.300774	GO:0007165: signal transduction; GO:0030168: platelet activation; GO:0051258: protein polymerization; GO:0051592: response to calcium ion	GO:0005576: extracellular region; GO:0005577: fibrinogen complex; GO:0005938: cell cortex; GO:0009897: external side of plasma membrane; GO:0031091: platelet alpha granule	GO:0005102: receptor binding; GO:0030674: protein binding, bridging; GO:0043499: eukaryotic cell surface binding; GO:0051087: chaperone binding	1.11895	1.38335	0.379018	0.799414
C144R128	0.0451925	2.96941	up	14 kDa transmembrane protein	Cell/tissue structure and development	0	0	0	GO:0007275: multicellular organismal development; GO:0009607: response to biotic stimulus; GO:0030500: regulation of bone mineralization	GO:0005886: plasma membrane; GO:0016021: integral to membrane	0	0.590137	0.71527	1.75236	1.18604
C174R128	0.00377097	3.09724	up	Hemoglobin subunit alpha	Transport	hba	0	0	GO:0015671: oxygen transport	GO:0005833: hemoglobin complex	GO:0005344: oxygen transporter activity	0.662315	0.770457	2.05135	1.16115
C193R129	0.0201616	2.80027	up	Fumarylacetoacetase	protein metabolism	FAH	2184	Hs.73875	GO:0006527: arginine catabolic process; GO:0006559: L-phenylalanine catabolic process; GO:0006572: tyrosine catabolic process; GO:0034641: cellular nitrogen compound metabolic process; GO:0009072: aromatic amino acid family metabolic process	GO:0005829: cytosol	GO:0004334: fumarylacetoacetase activity; GO:0016787: hydrolase activity; GO:0046872: metal ion binding	0.751967	1.00532	2.10571	1.00494
C240R129	0.019726	-2.33902	down	T-complex protein 1 subunit eta	Protein synthesis	CCT7	428806	Gga.5535	GO:0006457: protein folding	GO:0005737: cytoplasm	GO:0051082: unfolded protein binding; GO:0005524: ATP binding; GO:0000166: nucleotide binding	1.24867	1.05855	0.533844	1.01268
C068R130	0.0145846	2.67657	up	WD repeat-containing protein 12	Transcription	WDR12	528209	Bt.42368	GO:0000463: maturation of LSU-rRNA from tricistronic rRNA transcript (SSU-rRNA, 5.8S rRNA, LSU-rRNA); GO:0000466: maturation of 5.8S rRNA from tricistronic rRNA transcript (SSU-rRNA, 5.8S rRNA, LSU-rRNA); GO:0008283: cell proliferation	GO:0005654: nucleoplasm; GO:0005730: nucleolus; GO:0030687: preribosome, large subunit precursor; GO:0070545: PeBoW complex	0	0.718629	1.0838	1.92346	0.782202
C069R130	0.00212013	-26.3384	down	Chondrogenesis associated lipocalin	Lipid metabolism	L-PGDS	0	0	GO:0006629: lipid metabolic process		GO:0005488: binding; GO:0005215: transporter activity	9.70913	0.826053	0.368631	1.67756
C170R130	0.0379088	-2.82749	down	Claudin-15	Cell/tissue structure and development	CLDN15	24146	Hs.38738	GO:0016338: calcium-independent cell-cell adhesion; GO:0034329: cell junction assembly; GO:0045216: cell-cell junction organization; GO:0070830: tight junction assembly	GO:0005886: plasma membrane; GO:0005923: tight junction; GO:0016021: integral to membrane; GO:0030054: cell junction	GO:0042802: identical protein binding; GO:0005198: structural molecule activity	1.58193	0.884315	0.559483	1.13821
C217R130	0.0100005	-2.41883	down	UNKNOWN	0	0	0	0			0	1.40243	1.66098	0.579799	0.687801
C029R131	0.0317647	-2.16061	down	UNKNOWN	0	0	0	0			0	1.63358	0.784768	0.756071	1.15324
C044R131	0.00789383	2.12858	up	Sentrin-specific protease 2	Signalling	SENP2	59343	Hs.401388	GO:0006508: proteolysis; GO:0015031: protein transport; GO:0016926: protein desumoylation; GO:0030111: regulation of Wnt receptor signaling pathway; GO:0051028: mRNA transport; GO:0055085: transmembrane transport	GO:0005634: nucleus; GO:0005643: nuclear pore; GO:0005730: nucleolus; GO:0005737: cytoplasm; GO:0016020: membrane; GO:0016605: PML body; GO:0031965: nuclear membrane; GO:0043231: intracellular membrane-bounded organelle	GO:0005515: protein binding; GO:0008233: peptidase activity; GO:0008234: cysteine-type peptidase activity; GO:0016929: SUMO-specific protease activity	0.609467	1.06766	1.2973	1.17332
C061R131	0.0171541	3.16508	up	Hemoglobin subunit alpha	Transport	hba	0	0	GO:0015671: oxygen transport	GO:0005833: hemoglobin complex	GO:0005344: oxygen transporter activity	0.577876	0.614439	1.82903	1.06541
C121R131	0.00212013	2.17909	up	Serum albumin 2 precursor	Transport	alb2	0	0	GO:0006810: transport	GO:0005615: extracellular space	0	0.757895	0.382159	1.65152	1.53647
C065R132	0.00256181	2.32895	up	Methionine synthase	Protein metabolism	Mtr	238505	Mm.40335	GO:0042558: pteridine-containing compound metabolic process; GO:0044237: cellular metabolic process; GO:0008652: cellular amino acid biosynthetic process	GO:0005622: intracellular; GO:0005737: cytoplasm	GO:0008270: zinc ion binding; GO:0046872: metal ion binding; GO:0031419: cobalamin binding; GO:0016740: transferase activity; GO:0008168: methyltransferase activity; GO:0008705: methionine synthase activity; GO:0008898: homocysteine S-methyltransferase activity	0.766636	0.72832	1.78545	1.20148
C123R132	0.00868583	-2.87093	down	Glutamine synthetase	Protein metabolism	GLUL	281199	Bt.64559	GO:0006542: glutamine biosynthetic process; GO:0008283: cell proliferation; GO:0009749: response to glucose stimulus; GO:0006807: nitrogen compound metabolic process	GO:0005737: cytoplasm; GO:0005739: mitochondrion; GO:0005622: intracellular; GO:0005794: Golgi apparatus	GO:0000166: nucleotide binding; GO:0042802: identical protein binding; GO:0005524: ATP binding; GO:0004356: glutamate-ammonia ligase activity; GO:0016829: lyase activity; GO:0016874: ligase activity; GO:0004351: glutamate decarboxylase activity	2.00333	0.919622	0.697799	1.17077
C224R132	2.18e-05	2.66245	up	Probable polypeptide N-acetylgalactosaminyltransferase 8	Protein biosynthetic process	GALNT8	26290	Hs.511985		GO:0000139: Golgi membrane; GO:0005794: Golgi apparatus; GO:0016020: membrane; GO:0016021: integral to membrane	GO:0004653: polypeptide N-acetylgalactosaminyltransferase activity; GO:0005529: sugar binding; GO:0016757: transferase activity, transferring glycosyl groups	0.985348	0.961502	2.62344	1.05244
C216R135	3.92e-09	5.71771	up	Solute carrier family 28 member 3	Transport	SLC28A3	64078	Hs.591877	GO:0001895: retina homeostasis; GO:0015860: purine nucleoside transport; GO:0015864: pyrimidine nucleoside transport; GO:0055085: transmembrane transport; GO:0055086: nucleobase, nucleoside and nucleotide metabolic process	GO:0005886: plasma membrane; GO:0016021: integral to membrane	GO:0001882: nucleoside binding; GO:0005415: nucleoside:sodium symporter activity; GO:0015389: pyrimidine- and adenine-specific:sodium symporter activity; GO:0015390: purine-specific nucleoside:sodium symporter activity	0.566459	0.551466	3.23885	2.85226
C035R136	0.00220213	2.64767	up	Epithelial cadherin precursor	Cell/tissue structure and development	CDH1	999	Hs.461086	GO:0001701: in utero embryonic development; GO:0001829: trophectodermal cell differentiation; GO:0006915: apoptosis; GO:0006921: cellular component disassembly involved in apoptosis; GO:0007156: homophilic cell adhesion; GO:0007416: synapse assembly; GO:0	GO:0005737: cytoplasm; GO:0005886: plasma membrane; GO:0005913: cell-cell adherens junction; GO:0005925: focal adhesion; GO:0009986: cell surface; GO:0015629: actin cytoskeleton; GO:0016021: integral to membrane; GO:0016235: aggresome; GO:0016323: basolat	GO:0005509: calcium ion binding; GO:0005515: protein binding; GO:0008013: beta-catenin binding; GO:0016563: transcription activator activity; GO:0019903: protein phosphatase binding; GO:0019904: protein domain specific binding; GO:0042153: RPTP-like protein binding; GO:0045295: gamma-catenin binding; GO:0050839: cell adhesion molecule binding	0.586413	0.984932	1.55263	0.861696
C218R136	0.0477363	-2.31823	down	Retinol dehydrogenase 3	Response to stimulus	Rdh3	0	Rn.31786	GO:0055114: oxidation-reduction process	GO:0005783: endoplasmic reticulum; GO:0005792: microsome	GO:0004745: retinol dehydrogenase activity; GO:0005488: binding; GO:0016491: oxidoreductase activity	1.34439	0.892886	0.579921	1.09059
C067R137	2.03e-05	2.25889	up	UNKNOWN	0	0	0	0			0	0.739088	0.78513	1.66952	1.18278
C079R137	0.0161287	-2.15696	down	UNKNOWN	0	0	0	0			0	1.52104	0.929182	0.705178	0.975083
C110R138	0.0094361	2.45108	up	Peptidyl-prolyl cis-trans isomerase, mitochondrial precursor	protein folding	Ppif	105675	Mm.41656	GO:0006457: protein folding; GO:0008637: apoptotic mitochondrial changes	GO:0005739: mitochondrion	GO:0016853: isomerase activity; GO:0003755: peptidyl-prolyl cis-trans isomerase activity	0.680908	0.593237	1.66896	1.32116
C154R138	0.000156	2.32252	up	UNKNOWN	0	0	0	0			0	0.627302	1.76098	1.45692	0.670141
C168R138	0.015783	2.09667	up	Sodium- and chloride-dependent taurine transporter	Transport	SLC6A6	6533	Hs.529488	GO:0003333: amino acid transmembrane transport; GO:0006520: cellular amino acid metabolic process; GO:0006810: transport; GO:0006811: ion transport; GO:0006836: neurotransmitter transport; GO:0006865: amino acid transport; GO:0034641: cellular nitrogen co	GO:0005886: plasma membrane; GO:0005887: integral to plasma membrane; GO:0016021: integral to membrane	GO:0005369: taurine:sodium symporter activity; GO:0015171: amino acid transmembrane transporter activity; GO:0015293: symporter activity; GO:0030977: taurine binding; GO:0005328: neurotransmitter:sodium symporter activity	0.740866	0.946155	1.55335	0.876244
C212R138	0.03387	-3.02409	down	Peroxiredoxin-6	Response to stimulus	PRDX6	429062	Gga.34325	GO:0055114: oxidation-reduction process; GO:0045454: cell redox homeostasis; GO:0032060: bleb assembly; GO:0016042: lipid catabolic process; GO:0009395: phospholipid catabolic process; GO:0000302: response to reactive oxygen species	GO:0016023: cytoplasmic membrane-bounded vesicle; GO:0005764: lysosome; GO:0005829: cytosol; GO:0005737: cytoplasm; GO:0005739: mitochondrion	GO:0004623: phospholipase A2 activity; GO:0016787: hydrolase activity; GO:0016491: oxidoreductase activity; GO:0051920: peroxiredoxin activity; GO:0004601: peroxidase activity	1.80199	0.921096	0.595878	0.783098
C199R140	0.0105534	2.24906	up	Protein YIF1A	Transport	yif1a	334982	Dr.412	GO:0016192: vesicle-mediated transport; GO:0015031: protein transport	GO:0005783: endoplasmic reticulum; GO:0005789: endoplasmic reticulum membrane; GO:0005794: Golgi apparatus; GO:0016021: integral to membrane; GO:0016020: membrane; GO:0000139: Golgi membrane	0	0.687539	0.985851	1.54631	1.16188
C189R141	0.0277026	2.07935	up	Cytoplasmic dynein 1 light intermediate chain 2	Cell cycle function	DYNC1LI2	0	0			GO:0003774: motor activity	0.687068	0.800829	1.42865	1.10223
C134R142	0.00298302	-2.32589	down	PDZ and LIM domain protein 4	Protein synthesis	PDLIM4	395643	Gga.7467			GO:0046872: metal ion binding; GO:0008270: zinc ion binding	1.13562	2.32459	0.488252	0.919104
C157R142	0.00310748	2.09802	up	Coproporphyrinogen III oxidase, mitochondrial precursor	protein metabolism/ oxygen transport?	CPOX	1371	Hs.476982	GO:0006778: porphyrin metabolic process; GO:0006782: protoporphyrinogen IX biosynthetic process; GO:0006783: heme biosynthetic process; GO:0010039: response to iron ion; GO:0010288: response to lead ion; GO:0017085: response to insecticide; GO:0046685: re	GO:0005737: cytoplasm; GO:0005739: mitochondrion; GO:0005743: mitochondrial inner membrane; GO:0005758: mitochondrial intermembrane space	GO:0004109: coproporphyrinogen oxidase activity; GO:0016491: oxidoreductase activity; GO:0042803: protein homodimerization activity	1.00214	0.648643	2.10252	1.14516
C164R142	0.0258601	12.4838	up	Leukocyte cell-derived chemotaxin 2 precursor	Cell/tissue structure and development	Lect2	16841	Mm.16973; Mm.263265	GO:0006935: chemotaxis; GO:0030178: negative regulation of Wnt receptor signaling pathway	GO:0005576: extracellular region	0	0.170391	0.736613	2.12713	1.33398
C233R142	0.0400317	2.15391	up	Complement factor D precursor	response to stimulus	CFD	0	Ssc.11074	GO:0002576: platelet degranulation; GO:0006508: proteolysis; GO:0006956: complement activation; GO:0006957: complement activation, alternative pathway; GO:0007219: Notch signaling pathway; GO:0007596: blood coagulation; GO:0030168: platelet activation; GO	GO:0005576: extracellular region; GO:0005615: extracellular space; GO:0031093: platelet alpha granule lumen	GO:0004252: serine-type endopeptidase activity; GO:0008233: peptidase activity; GO:0008236: serine-type peptidase activity	0.618602	0.890187	1.33242	1.20991
C140R143	0.00539011	2.76137	up	Hemoglobin subunit beta-1	Transport	hbb1	0	0	GO:0015671: oxygen transport	GO:0005833: hemoglobin complex	GO:0005344: oxygen transporter activity	0.891569	0.551251	2.46195	1.19885
C182R143	1.77e-06	24.3467	up	114515 pfam05793, TFIIF_alpha, Transcription initiation factor IIF, alpha subunit (TFIIF-alpha). Transcription initiation factor IIF, alpha subunit (TFIIF-alpha) or RNA polymerase II-associating protein 74 (RAP74) is the large subunit of transcription...	Transcription	0	0	0			0	0.127646	0.343111	3.10777	1.94218
C047R144	0.00366323	2.45086	up	Zinc-binding protein A33	Cell/tissue structure and development	0	0	0			0	0.621729	1.32279	1.52377	0.690924
C097R144	0.00137705	7.87181	up	Complement C3-1	response to stimulus	c3	0	0	GO:0006954: inflammatory response; GO:0006956: complement activation	GO:0005576: extracellular region; GO:0005615: extracellular space	GO:0004866: endopeptidase inhibitor activity	0.18247	1.35892	1.43637	1.05185
C181R144	0.016494	2.01771	up	UNKNOWN	0	0	0	0			0	0.803101	1.0515	1.62042	0.788525
C045R145	0.044268	2.79567	up	UNKNOWN	0	0	0	0			0	0.352792	1.27841	0.986292	1.22752
C234R145	0.00705356	2.66248	up	UPF0446 protein C12orf31 homolog	Unknown/undecided	si:dkey-9a20.7	100003313; 566419	Dr.114725; Dr.76242	GO:0042531: positive regulation of tyrosine phosphorylation of STAT protein; GO:0030218: erythrocyte differentiation; GO:0008284: positive regulation of cell proliferation; GO:0009725: response to hormone stimulus	GO:0005886: plasma membrane; GO:0005737: cytoplasm; GO:0005634: nucleus	GO:0032403: protein complex binding; GO:0017124: SH3 domain binding	0.588173	1.00024	1.566	0.79427
C001R146	0.00318143	2.68024	up	NADH-ubiquinone oxidoreductase chain 2	Generation of precursor metabolites and energy	MT-ND2	808316	0	GO:0006120: mitochondrial electron transport, NADH to ubiquinone; GO:0006810: transport; GO:0022900: electron transport chain; GO:0042773: ATP synthesis coupled electron transport	GO:0005739: mitochondrion; GO:0005743: mitochondrial inner membrane; GO:0005747: mitochondrial respiratory chain complex I; GO:0016021: integral to membrane; GO:0016020: membrane; GO:0070469: respiratory chain	GO:0008137: NADH dehydrogenase (ubiquinone) activity; GO:0016491: oxidoreductase activity	0.645058	0.699225	1.72891	1.3679
C152R147	0.0150546	3.1514	up	UNKNOWN	0	0	0	0			0	0.983223	0.991997	3.09853	0.95098
C241R147	0.011781	2.00721	up	Glutathione transferase omega-1	response to stimulus	GSTO1	9446	Hs.190028	GO:0008152: metabolic process	GO:0005737: cytoplasm	GO:0004364: glutathione transferase activity	0.926327	0.688212	1.85934	0.693016
C003R148	0.00164166	3.76605	up	Superoxide dismutase [Cu-Zn]	protein folding	sod1	30553	Dr.75822	GO:0000187: activation of MAPK activity; GO:0000303: response to superoxide; GO:0001541: ovarian follicle development; GO:0001819: positive regulation of cytokine production; GO:0001895: retina homeostasis; GO:0002262: myeloid cell homeostasis; GO:0006302	GO:0005615: extracellular space; GO:0005634: nucleus; GO:0005737: cytoplasm; GO:0005739: mitochondrion; GO:0005829: cytosol; GO:0031012: extracellular matrix; GO:0031410: cytoplasmic vesicle; GO:0032839: dendrite cytoplasm; GO:0043025: neuronal cell body;	GO:0004784: superoxide dismutase activity; GO:0005507: copper ion binding; GO:0008270: zinc ion binding; GO:0030346: protein phosphatase 2B binding; GO:0051087: chaperone binding	0.777675	0.628314	2.92876	1.49385
C032R148	0.0247887	2.03536	up	2-amino-3-ketobutyrate coenzyme A ligase, mitochondrial precursor	Protein metabolism	GCAT	23464	Hs.54609	GO:0006520: cellular amino acid metabolic process; GO:0009058: biosynthetic process	GO:0005739: mitochondrion; GO:0005743: mitochondrial inner membrane	GO:0008415: acyltransferase activity; GO:0008890: glycine C-acetyltransferase activity; GO:0030170: pyridoxal phosphate binding; GO:0016769: transferase activity, transferring nitrogenous groups	0.922241	0.843821	1.87709	0.940388
C182R148	0.00377209	2.45999	up	5-hydroxyisourate hydrolase	Transport	urah	751742	Dr.91711	GO:0006810: transport		0	0.771273	0.744474	1.89732	1.20067
C220R148	0.0200243	3.33675	up	Superoxide dismutase [Cu-Zn]	protein folding	sod1	30553	Dr.75822	GO:0000187: activation of MAPK activity; GO:0000303: response to superoxide; GO:0001541: ovarian follicle development; GO:0001819: positive regulation of cytokine production; GO:0001895: retina homeostasis; GO:0002262: myeloid cell homeostasis; GO:0006302	GO:0005615: extracellular space; GO:0005634: nucleus; GO:0005737: cytoplasm; GO:0005739: mitochondrion; GO:0005829: cytosol; GO:0031012: extracellular matrix; GO:0031410: cytoplasmic vesicle; GO:0032839: dendrite cytoplasm; GO:0043025: neuronal cell body;	GO:0004784: superoxide dismutase activity; GO:0005507: copper ion binding; GO:0008270: zinc ion binding; GO:0030346: protein phosphatase 2B binding; GO:0051087: chaperone binding	0.807454	0.792015	2.69427	1.32509
C099R149	0.00032	10.7267	up	Lysozyme C II precursor	response to stimulus	0	0	0	GO:0042742: defense response to bacterium; GO:0019835: cytolysis; GO:0016998: cell wall macromolecule catabolic process		GO:0016798: hydrolase activity, acting on glycosyl bonds; GO:0003796: lysozyme activity	0.179683	0.399892	1.92741	1.76045
C186R149	0.00696594	3.7222	up	Hemoglobin subunit alpha	Transport	hba	0	0	GO:0015671: oxygen transport	GO:0005833: hemoglobin complex	GO:0005344: oxygen transporter activity	0.538566	0.779366	2.00465	1.11762
C262R149	0.000678	8.9326	up	Complement C3-1	response to stimulus	c3	0	0	GO:0006954: inflammatory response; GO:0006956: complement activation	GO:0005576: extracellular region; GO:0005615: extracellular space	GO:0004866: endopeptidase inhibitor activity	0.302439	0.641988	2.70157	1.15066
C040R150	0.00145372	2.09086	up	TBCC domain-containing protein 1	Cell cycle function	tbccd1	100037389	Dr.8778	GO:0000902: cell morphogenesis	GO:0000922: spindle pole; GO:0005737: cytoplasm; GO:0005856: cytoskeleton; GO:0005815: microtubule organizing center	GO:0005488: binding	0.834757	0.777759	1.74536	1.15568
C133R150	0.0031667	-2.72015	down	UNKNOWN	0	0	0	0		GO:0016020: membrane; GO:0016021: integral to membrane	0	1.32417	1.29484	0.486799	0.549585
C010R151	0.0344662	2.67222	up	Cytochrome c	Generation of precursor metabolites and energy	cyc	415158	Dr.76432	GO:0006309: DNA fragmentation involved in apoptotic nuclear change	GO:0005829: cytosol	GO:0045155: electron transporter, transferring electrons from CoQH2-cytochrome c reductase complex and cytochrome c oxidase complex activity	0.623042	0.418023	1.66491	1.03661
C053R151	0.0185006	2.13155	up	Actin, cytoplasmic 1	Cell/tissue structure and development	actba	0	0			GO:0042802: identical protein binding	0.690203	1.06952	1.4712	1.02526
C082R151	0.0481326	-2.85362	down	Copper-transporting ATPase 1	Transport	ATP7A	538	Hs.496414	GO:0001568: blood vessel development; GO:0001701: in utero embryonic development; GO:0001836: release of cytochrome c from mitochondria; GO:0001974: blood vessel remodeling; GO:0002082: regulation of oxidative phosphorylation; GO:0006568: tryptophan metab	GO:0005783: endoplasmic reticulum; GO:0000299: integral to membrane of membrane fraction; GO:0005737: cytoplasm; GO:0005770: late endosome; GO:0005794: Golgi apparatus; GO:0005802: trans-Golgi network; GO:0005829: cytosol; GO:0005886: plasma membrane; GO:	GO:0000166: nucleotide binding; GO:0004008: copper-exporting ATPase activity; GO:0005375: copper ion transmembrane transporter activity; GO:0005507: copper ion binding; GO:0005515: protein binding; GO:0005524: ATP binding; GO:0015662: ATPase activity, coupled to transmembrane movement of ions, phosphorylative mechanism; GO:0016532: superoxide dismutase copper chaperone activity; GO:0016787: hydro…	1.46688	1.20521	0.514042	0.953568
C053R152	0.00039	2.29146	up	Thymidine phosphorylase precursor	Nucleotide metabolism	TYMP	1890	Hs.592212	GO:0000002: mitochondrial genome maintenance; GO:0001525: angiogenesis; GO:0006206: pyrimidine base metabolic process; GO:0006220: pyrimidine nucleotide metabolic process; GO:0006260: DNA replication; GO:0006935: chemotaxis; GO:0007275: multicellular orga	GO:0005829: cytosol	GO:0005161: platelet-derived growth factor receptor binding; GO:0008083: growth factor activity; GO:0009032: thymidine phosphorylase activity; GO:0016763: transferase activity, transferring pentosyl groups; GO:0016154: pyrimidine-nucleoside phosphorylase activity	0.972692	0.598994	2.22889	0.976667
C057R153	0.00774038	3.83518	up	Hemoglobin subunit alpha	Transport	hba	0	0	GO:0015671: oxygen transport	GO:0005833: hemoglobin complex	GO:0005344: oxygen transporter activity	0.534773	0.877683	2.05095	1.06028
C035R154	0.0471902	-2.001	down	Growth arrest-specific protein 7	Cell cycle function	Gas7	14457	Mm.40338	GO:0006351: transcription, DNA-dependent; GO:0007050: cell cycle arrest; GO:0007275: multicellular organismal development; GO:0007399: nervous system development; GO:0008360: regulation of cell shape; GO:0030041: actin filament polymerization; GO:0030182:	GO:0001726: ruffle; GO:0005737: cytoplasm; GO:0005884: actin filament	GO:0003700: sequence-specific DNA binding transcription factor activity; GO:0051015: actin filament binding	1.30314	1.10545	0.651244	1.08635
C062R154	0.000666	-2.86745	down	Hemoglobin subunit alpha-D	Transport	HBAD	0	0	GO:0006810: transport	GO:0005833: hemoglobin complex	GO:0005344: oxygen transporter activity; GO:0020037: heme binding; GO:0019825: oxygen binding; GO:0046872: metal ion binding	2.91267	0.819671	1.01577	0.941897
C015R156	0.00115778	3.70062	up	Hemoglobin subunit alpha	Transport	hba	0	0	GO:0015671: oxygen transport	GO:0005833: hemoglobin complex	GO:0005344: oxygen transporter activity	0.619855	0.745201	2.29385	1.37783
C087R156	0.0240108	2.22645	up	Hemoglobin subunit alpha-4	Transport	hba4	0	0			0	0.859242	0.760857	1.91306	1.14523
C111R157	9.49e-05	3.65645	up	Galectin-9	Signalling	LGALS9	510813	Bt.59482		GO:0005576: extracellular region; GO:0005737: cytoplasm	GO:0005529: sugar binding	0.417798	1.34833	1.52766	0.795593
C188R157	0.00113195	2.0653	up	Serine--pyruvate aminotransferase, mitochondrial precursor	Protein metabolism	AGXT	727692	0	GO:0006625: protein targeting to peroxisome; GO:0046487: glyoxylate metabolic process; GO:0046724: oxalic acid secretion	GO:0005777: peroxisome	GO:0042803: protein homodimerization activity; GO:0003824: catalytic activity; GO:0030170: pyridoxal phosphate binding; GO:0008453: alanine-glyoxylate transaminase activity	0.893059	0.935574	1.84443	0.907591
C066R160	0.000678	-2.21711	down	Translationally-controlled tumor protein	Transport	tpt1	30723; 794830	Dr.116170; Dr.75674		GO:0005737: cytoplasm; GO:0005771: multivesicular body; GO:0045298: tubulin complex; GO:0005615: extracellular space	GO:0005509: calcium ion binding	1.4751	1.36375	0.665325	0.521654
C124R160	0.0254834	-2.331	down	Probable gluconokinase	Carbohydrate metabolism	0	0	Mm.293919			GO:0004765: shikimate kinase activity	1.48185	1.08668	0.635714	0.86582
C220R160	0.000499	-3.53597	down	Dehydrogenase/reductase SDR family member 13 precursor	Response to stimulus	DHRS13	514903	Bt.27335	GO:0055114: oxidation-reduction process	GO:0005576: extracellular region	GO:0016491: oxidoreductase activity; GO:0005488: binding	1.51446	1.07664	0.428301	0.873072
C063R163	1.38e-05	9.56249	up	114515 pfam05793, TFIIF_alpha, Transcription initiation factor IIF, alpha subunit (TFIIF-alpha). Transcription initiation factor IIF, alpha subunit (TFIIF-alpha) or RNA polymerase II-associating protein 74 (RAP74) is the large subunit of transcription...	Transcription	0	0	0			0	0.335209	0.467976	3.20544	1.81563
C024R164	0.00570021	3.57172	up	109128 pfam00059, Lectin_C, Lectin C-type domain. This family includes both long and short form C-type.	response to stimulus	0	0	0			0	0.313443	1.25296	1.11953	1.45688
C051R164	0.0262604	-2.46308	down	Zinc-binding protein A33	Cell/tissue structure and development	0	0	0	GO:0006915: apoptosis	GO:0005622: intracellular; GO:0005737: cytoplasm; GO:0005739: mitochondrion; GO:0005829: cytosol	GO:0005515: protein binding; GO:0008270: zinc ion binding; GO:0042802: identical protein binding; GO:0046872: metal ion binding	1.37781	1.27647	0.559383	0.781932
C171R164	0.0104364	2.00014	up	Hemoglobin subunit beta	Transport	hbb	0	0	GO:0015671: oxygen transport	GO:0005833: hemoglobin complex	GO:0005344: oxygen transporter activity	0.992899	0.607814	1.98594	1.19143
C130R165	0.0469867	-2.90625	down	UDP-glucuronosyltransferase 2B15 precursor	Response to stimulus	UGT2B15	7366	Hs.150207; Hs.700565	GO:0006805: xenobiotic metabolic process; GO:0008202: steroid metabolic process; GO:0008152: metabolic process	GO:0005783: endoplasmic reticulum; GO:0005789: endoplasmic reticulum membrane; GO:0005792: microsome; GO:0016020: membrane; GO:0016021: integral to membrane	GO:0001972: retinoic acid binding; GO:0015020: glucuronosyltransferase activity	1.51658	1.02648	0.521833	1.17855
C230R165	0.00496675	11.1483	up	Zona pellucida sperm-binding protein 4 precursor	Cell/tissue structure and development	ZP4	280965	Bt.7207	GO:0045860: positive regulation of protein kinase activity; GO:0010737: protein kinase A signaling cascade; GO:0007339: binding of sperm to zona pellucida; GO:0060478: acrosomal vesicle exocytosis; GO:0070528: protein kinase C signaling cascade; GO:006004		GO:0032190: acrosin binding	0.274279	2.88438	3.05775	0.584715
C231R166	0.0357863	2.89208	up	Superoxide dismutase [Cu-Zn]	protein folding	sod1	30553	Dr.75822	GO:0000187: activation of MAPK activity; GO:0000303: response to superoxide; GO:0001541: ovarian follicle development; GO:0001819: positive regulation of cytokine production; GO:0001895: retina homeostasis; GO:0002262: myeloid cell homeostasis; GO:0006302	GO:0005615: extracellular space; GO:0005634: nucleus; GO:0005737: cytoplasm; GO:0005739: mitochondrion; GO:0005829: cytosol; GO:0031012: extracellular matrix; GO:0031410: cytoplasmic vesicle; GO:0032839: dendrite cytoplasm; GO:0043025: neuronal cell body;	GO:0004784: superoxide dismutase activity; GO:0005507: copper ion binding; GO:0008270: zinc ion binding; GO:0030346: protein phosphatase 2B binding; GO:0051087: chaperone binding	0.752133	0.759345	2.17523	1.36118
C109R167	0.000492	-2.48816	down	Lipoprotein lipase precursor	Lipid metabolism	LPL	280843	Bt.5387			GO:0005515: protein binding	1.55518	2.55296	0.625034	0.705614
C054R169	0.000464	4.78415	up	114515 pfam05793, TFIIF_alpha, Transcription initiation factor IIF, alpha subunit (TFIIF-alpha). Transcription initiation factor IIF, alpha subunit (TFIIF-alpha) or RNA polymerase II-associating protein 74 (RAP74) is the large subunit of transcription...	Transcription	0	0	0			0	0.534001	0.572221	2.55474	1.9882
C204R169	0.00213697	-2.86406	down	Charged multivesicular body protein 2b	Response to stimulus	CHMP2B	418461	Gga.9706	GO:0015031: protein transport	GO:0005622: intracellular; GO:0005768: endosome; GO:0005739: mitochondrion; GO:0005737: cytoplasm; GO:0005634: nucleus; GO:0005829: cytosol; GO:0016020: membrane; GO:0031902: late endosome membrane	GO:0019904: protein domain specific binding	1.629	1.90498	0.568774	0.870951
