# Supplementary material for: Influence of developmental stage and genotype on liver mRNA levels among wild, domesticated, and hybrid rainbow trout (Oncorhynchus mykiss)
Source: BMC Genomics. 2013 Oct 2;14:673. doi: 10.1186/1471-2164-14-673 (PMC3851433; doi:10.1186/1471-2164-14-673)
Supplement: Additional file 2 — Significant mRNA entity list (including replicate mRNAs) of domesticated relative to size-matched wild-type rainbow trout (P-value of ≤ 0.05 and fold change of ≥ 2). [file 1471-2164-14-673-S2.xls]

## Sheet: Sheet1
Significant genes in comparison of domesticated relative to size matched wild trout P value of ≤ 0.05 and fold change of ≥ 2, list contains replicates
Spot ID	P-value	Fold change	Regulation ([DxD] vs [06WxW])	Description	Functional Category	Gene	GeneID	UniGene	biological_process	cellular_component	Molecular Function	[WxW](normalized)	[06WxW](normalized)	[DxD](normalized)	[DxW](normalized)
C055R002	0.0210563	2.08424	up	Heterogeneous nuclear ribonucleoprotein Q	Transcription	Syncrip	56403	Mm.260545	GO:0000398: nuclear mRNA splicing, via spliceosome; GO:0006396: RNA processing; GO:0008380: RNA splicing; GO:0044419: interspecies interaction between organisms; GO:0070934: CRD-mediated mRNA stabilization	GO:0005634: nucleus; GO:0005654: nucleoplasm; GO:0005737: cytoplasm; GO:0005783: endoplasmic reticulum; GO:0005792: microsome; GO:0030529: ribonucleoprotein complex; GO:0070937: CRD-mediated mRNA stability complex; GO:0071013: catalytic step 2 spliceosome	GO:0005515: protein binding; GO:0000166: nucleotide binding; GO:0003723: RNA binding; GO:0008143: poly(A) RNA binding	0.830288	0.808151	1.68438	1.62365
C196R002	0.00528924	4.61367	up	40S ribosomal protein S5	Protein synthesis	RPS5	6193	Hs.378103	GO:0006412: translation; GO:0006450: regulation of translational fidelity	GO:0005622: intracellular	GO:0003729: mRNA binding; GO:0003735: structural constituent of ribosome	0.404876	0.496678	2.29151	1.44508
C050R005	0.0220559	-2.43057	down	Sperm-associated antigen 7	Unknown/undecided	Spag7	100048812; 216873	Mm.432524		GO:0005634: nucleus	GO:0003676: nucleic acid binding	1.6484	1.01511	0.417642	0.912673
C172R005	0.000493361	2.94948	up	Lysozyme C II precursor	response to stimulus	0	0	0	GO:0042742: defense response to bacterium; GO:0019835: cytolysis; GO:0016998: cell wall macromolecule catabolic process		GO:0016798: hydrolase activity, acting on glycosyl bonds; GO:0003796: lysozyme activity	0.209271	0.515179	1.51951	1.46378
C144R006	0.000294814	2.41503	up	Cathepsin F precursor	Proteolysis	Ctsf	56464	Mm.29561	GO:0006508: proteolysis		GO:0008233: peptidase activity; GO:0004197: cysteine-type endopeptidase activity	0.716442	0.576611	1.39253	1.29354
C234R006	0.00292944	-2.40852	down	Mediator of RNA polymerase II transcription subunit 13	Transcription	MED13	9969	Hs.282678	GO:0006367: transcription initiation from RNA polymerase II promoter; GO:0010467: gene expression; GO:0030518: steroid hormone receptor signaling pathway; GO:0030521: androgen receptor signaling pathway; GO:0045944: positive regulation of transcription fr	GO:0005634: nucleus; GO:0005654: nucleoplasm; GO:0016592: mediator complex	GO:0003712: transcription cofactor activity; GO:0003713: transcription coactivator activity; GO:0004872: receptor activity; GO:0016563: transcription activator activity; GO:0030374: ligand-dependent nuclear receptor transcription coactivator activity; GO:0042809: vitamin D receptor binding; GO:0046966: thyroid hormone receptor binding	1.31569	1.05001	0.435958	0.927733
C218R007	3.3852e-06	-3.75597	down	Aquaporin-8	Transport	AQP8	343	Hs.176658	GO:0006810: transport; GO:0006833: water transport; GO:0015722: canalicular bile acid transport; GO:0055085: transmembrane transport; GO:0071320: cellular response to cAMP	GO:0005792: microsome; GO:0005886: plasma membrane; GO:0005887: integral to plasma membrane; GO:0045177: apical part of cell; GO:0046691: intracellular canaliculus	GO:0015250: water channel activity; GO:0005215: transporter activity	1.2827	1.20604	0.321099	0.989404
C245R007	0.0285448	-2.03045	down	60S ribosomal protein L37a	Protein synthesis	Rpl37a	500547	Rn.991	GO:0006412: translation; GO:0006414: translational elongation; GO:0006415: translational termination; GO:0010467: gene expression; GO:0016032: viral reproduction; GO:0019058: viral infectious cycle; GO:0019083: viral transcription; GO:0031018: endocrine p	GO:0005829: cytosol; GO:0005840: ribosome; GO:0005622: intracellular	GO:0005515: protein binding; GO:0046872: metal ion binding; GO:0003735: structural constituent of ribosome	1.19621	1.20661	0.594255	1.10012
C241R008	0.00164314	3.38977	up	Superoxide dismutase [Cu-Zn]	Protein biosynthetic process	sod1	30553	Dr.75822	GO:0000187: activation of MAPK activity; GO:0000303: response to superoxide; GO:0001541: ovarian follicle development; GO:0001819: positive regulation of cytokine production; GO:0001895: retina homeostasis; GO:0002262: myeloid cell homeostasis; GO:0006302	GO:0005615: extracellular space; GO:0005634: nucleus; GO:0005737: cytoplasm; GO:0005739: mitochondrion; GO:0005829: cytosol; GO:0031012: extracellular matrix; GO:0031410: cytoplasmic vesicle; GO:0032839: dendrite cytoplasm; GO:0043025: neuronal cell body;	GO:0004784: superoxide dismutase activity; GO:0005507: copper ion binding; GO:0008270: zinc ion binding; GO:0030346: protein phosphatase 2B binding; GO:0051087: chaperone binding	0.789246	0.820599	2.78164	1.44464
C027R009	0.000239464	-2.25797	down	Transposable element Tc1 transposase	Cell/tissue structure and development	tc1a	0	0	GO:0006313: transposition, DNA-mediated	GO:0005634: nucleus	GO:0004803: transposase activity	1.32221	1.05085	0.465394	0.877303
C211R010	0.00805417	-2.4104	down	Deoxycytidylate deaminase	Nucleotide metabolism	Dctd	290741	Rn.105816			GO:0008270: zinc ion binding; GO:0016810: hydrolase activity, acting on carbon-nitrogen (but not peptide) bonds	1.36908	1.07582	0.446325	1.0219
C204R011	0.00105249	-4.60621	down	Methyltransferase-like protein 4	Nucleotide metabolism	Mettl4	76781	Mm.139146; Mm.458562	GO:0006139: nucleobase, nucleoside, nucleotide and nucleic acid metabolic process		GO:0003676: nucleic acid binding; GO:0008168: methyltransferase activity	1.43392	1.50928	0.327663	0.890138
C048R012	0.000970407	-2.1836	down	Annexin A11	Cell cycle function	ANXA11	311	Hs.530291	GO:0006909: phagocytosis; GO:0007049: cell cycle; GO:0007109: cytokinesis, completion of separation; GO:0051301: cell division; GO:0051592: response to calcium ion	GO:0005634: nucleus; GO:0005635: nuclear envelope; GO:0005654: nucleoplasm; GO:0005737: cytoplasm; GO:0005819: spindle; GO:0005856: cytoskeleton; GO:0030496: midbody; GO:0042470: melanosome; GO:0042581: specific granule; GO:0042582: azurophil granule; GO:	GO:0005509: calcium ion binding; GO:0005515: protein binding; GO:0005544: calcium-dependent phospholipid binding; GO:0008429: phosphatidylethanolamine binding; GO:0048155: S100 alpha binding; GO:0048306: calcium-dependent protein binding	1.30535	1.13929	0.521748	0.970593
C237R012	0.0155456	-3.1556	down	Ig mu chain C region membrane-bound form	response to stimulus	0	0	0	GO:0000187: activation of MAPK activity; GO:0002455: humoral immune response mediated by circulating immunoglobulin; GO:0006955: immune response; GO:0019882: antigen processing and presentation; GO:0030890: positive regulation of B cell proliferation; GO:	GO:0005576: extracellular region; GO:0005624: membrane fraction; GO:0005886: plasma membrane; GO:0009897: external side of plasma membrane; GO:0016021: integral to membrane; GO:0019815: B cell receptor complex; GO:0042571: immunoglobulin complex, circulat	GO:0003823: antigen binding; GO:0004888: transmembrane receptor activity	2.04554	1.35885	0.430614	0.890125
C068R013	0.0401901	-2.14453	down	UNKNOWN	0	0	0	0			0	1.07709	1.54426	0.720095	0.929003
C109R013	0.0425881	2.15816	up	Transposable element Tcb1 transposase	Cell/tissue structure and development	0	0	0	GO:0006313: transposition, DNA-mediated	GO:0005634: nucleus	GO:0004803: transposase activity	0.906755	0.97598	2.10632	1.15853
C244R016	0.00824604	4.64057	up	Hemoglobin subunit beta-1	Transport	hbb1	0	0	GO:0015671: oxygen transport	GO:0005833: hemoglobin complex	GO:0005344: oxygen transporter activity	0.861373	0.560849	2.60266	1.38399
C155R017	0.00215464	-2.13082	down	Vascular cell adhesion protein 1 precursor	Cell/tissue structure and development	Vcam1	25361	Rn.11267			0	1.74388	0.936995	0.439735	0.955254
C030R018	0.0209454	2.23672	up	Hemoglobin subunit alpha	Transport	hba	0	0	GO:0015671: oxygen transport	GO:0005833: hemoglobin complex	GO:0005344: oxygen transporter activity	0.740137	0.974316	2.17927	1.4133
C127R018	3.52113e-06	2.33486	up	UNKNOWN	0	0	0	0			0	0.742862	0.826307	1.92932	1.21065
C178R018	0.0122272	2.11728	up	Protein canopy homolog 2 precursor	Protein metabolism	CNPY2	10330	Hs.8752		GO:0005783: endoplasmic reticulum; GO:0005887: integral to plasma membrane	GO:0005515: protein binding	0.621499	0.791953	1.67679	1.48766
C189R019	0.00427159	-2.01494	down	F-box/WD repeat-containing protein 4	Signalling	FBXW4	6468	Hs.500822	GO:0002053: positive regulation of mesenchymal cell proliferation; GO:0006511: ubiquitin-dependent protein catabolic process; GO:0007275: multicellular organismal development; GO:0016055: Wnt receptor signaling pathway; GO:0030326: embryonic limb morphoge	GO:0000151: ubiquitin ligase complex	0	1.35017	1.22079	0.605872	0.941086
C197R020	0.00637287	-2.02352	down	Complement C4-A precursor	response to stimulus	C4A	720	Hs.534847; Hs.655564	GO:0006956: complement activation; GO:0006954: inflammatory response	GO:0005576: extracellular region; GO:0005615: extracellular space	GO:0004866: endopeptidase inhibitor activity	1.16458	1.44898	0.716066	0.994905
C097R022	0.00405799	-2.37924	down	Translationally-controlled tumor protein	Transport	tpt1	30723; 794830	Dr.116170; Dr.75674		GO:0005737: cytoplasm; GO:0005771: multivesicular body; GO:0045298: tubulin complex; GO:0005615: extracellular space	GO:0005509: calcium ion binding	1.22186	1.49208	0.627123	0.512326
C102R022	0.00708921	3.08079	up	Hemoglobin subunit beta-1	Transport	hbb1	0	0	GO:0015671: oxygen transport	GO:0005833: hemoglobin complex	GO:0005344: oxygen transporter activity	0.710852	0.772434	2.3797	1.36749
C105R023	0.0161287	-2.65902	down	ES1 protein homolog, mitochondrial precursor	Unknown/undecided	C21orf33	8209	Hs.413482		GO:0005739: mitochondrion	0	1.43853	1.44828	0.544667	0.986265
C218R024	0.00690427	-2.02619	down	UNKNOWN	0	0	0	0			0	0.880902	1.6175	0.798297	1.03075
C224R024	2.3166e-10	5.03824	up	Fucolectin-4 precursor	response to stimulus	0	0	0	GO:0001868: regulation of complement activation, lectin pathway; GO:0010185: regulation of cellular defense response; GO:0045088: regulation of innate immune response	GO:0005615: extracellular space	GO:0005509: calcium ion binding; GO:0005529: sugar binding; GO:0042806: fucose binding	0.570151	0.56569	2.85009	2.27144
C041R025	0.0159909	-2.14569	down	Monocarboxylate transporter 2	Transport	SLC16A7	0	Hs.439643	GO:0015711: organic anion transport; GO:0055085: transmembrane transport	GO:0016021: integral to membrane	GO:0015355: secondary active monocarboxylate transmembrane transporter activity	1.41604	0.914518	0.426212	0.935826
C196R025	0.0227309	4.11354	up	Hemoglobin subunit beta	Transport	hbb	0	0	GO:0015671: oxygen transport	GO:0005833: hemoglobin complex	GO:0005344: oxygen transporter activity	1.13618	0.52206	2.14752	1.08836
C032R027	0.00516651	2.87509	up	Brain protein 44	Unknown/undecided	BRP44	25874	Hs.517768		GO:0005739: mitochondrion	0	0.704805	0.627543	1.80424	1.93468
C048R027	0.011176	2.91714	up	UNKNOWN	0	0	0	0			0	0.893882	0.566119	1.65145	1.14799
C128R027	0.0268309	2.66855	up	Uridine phosphorylase 2	Nucleotide metabolism	UPP2	151531	Hs.128427	GO:0009166: nucleotide catabolic process; GO:0009116: nucleoside metabolic process	GO:0045098: type III intermediate filament; GO:0005737: cytoplasm	GO:0003824: catalytic activity; GO:0004850: uridine phosphorylase activity	1.80355	0.396762	1.05878	1.21298
C092R028	1.43161e-05	-4.31587	down	Serine protease 27 precursor	Proteolysis	Prss27	213171	Mm.133083	GO:0006508: proteolysis		GO:0008233: peptidase activity; GO:0004252: serine-type endopeptidase activity	1.90767	1.7126	0.396814	0.568346
C097R029	0.031925	2.03995	up	Sphingosine 1-phosphate receptor Edg-1	Cell cycle function	edg1	64617	Dr.77753	GO:0001525: angiogenesis; GO:0030155: regulation of cell adhesion; GO:0008284: positive regulation of cell proliferation; GO:0007420: brain development; GO:0007193: inhibition of adenylate cyclase activity by G-protein signaling pathway	GO:0009897: external side of plasma membrane; GO:0005886: plasma membrane; GO:0016021: integral to membrane	GO:0004872: receptor activity; GO:0004930: G-protein coupled receptor activity; GO:0001619: lysosphingolipid and lysophosphatidic acid receptor activity	0.756393	0.869379	1.77349	1.10959
C247R029	0.0263738	-2.02663	down	UNKNOWN	0	0	0	0			0	0.921709	1.24852	0.616059	0.941021
C128R030	0.0314586	2.3795	up	Catechol-O-methyltransferase domain-containing protein 1	Unknown/undecided	Comtd1	69156	Mm.11827		GO:0005739: mitochondrion; GO:0016020: membrane; GO:0016021: integral to membrane	GO:0016740: transferase activity; GO:0008171: O-methyltransferase activity	0.989427	0.688213	1.6376	1.06386
C234R030	0.0425881	-2.24061	down	UNKNOWN	0	0	0	0			0	1.18132	1.40621	0.6276	1.10247
C261R030	0.0415278	2.26952	up	C-type lectin domain family 4 member M	response to stimulus	CLEC4M	0	0	GO:0006897: endocytosis; GO:0045087: innate immune response	GO:0005886: plasma membrane; GO:0016021: integral to membrane	GO:0005488: binding; GO:0005529: sugar binding	0.77441	0.816686	1.85349	1.49879
C121R033	0.0254739	-3.11818	down	LINE-1 reverse transcriptase homolog	Transcription	0	0	0	GO:0006278: RNA-dependent DNA replication		GO:0003723: RNA binding; GO:0003964: RNA-directed DNA polymerase activity	1.10155	1.4238	0.456614	0.863125
C004R034	0.0479373	2.03188	up	Proteasome subunit alpha type-6	Cell cycle function	Psma6	29673	Rn.107278	GO:0000075: cell cycle checkpoint; GO:0000082: G1/S transition of mitotic cell cycle; GO:0000084: S phase of mitotic cell cycle; GO:0000216: M/G1 transition of mitotic cell cycle; GO:0000278: mitotic cell cycle; GO:0006511: ubiquitin-dependent protein cat	GO:0005634: nucleus; GO:0005737: cytoplasm; GO:0005739: mitochondrion; GO:0005839: proteasome core complex; GO:0005844: polysome; GO:0016363: nuclear matrix; GO:0019773: proteasome core complex, alpha-subunit complex; GO:0030016: myofibril; GO:0030017: sa	GO:0003723: RNA binding; GO:0004175: endopeptidase activity; GO:0004298: threonine-type endopeptidase activity; GO:0005515: protein binding; GO:0008233: peptidase activity; GO:0035639: purine ribonucleoside triphosphate binding; GO:0051059: NF-kappaB binding	0.872961	0.769507	1.56354	1.01413
C205R034	0.0105534	3.03679	up	Hemoglobin subunit beta-2	Transport	hbb2	0	0	GO:0015671: oxygen transport	GO:0005833: hemoglobin complex	GO:0005344: oxygen transporter activity	1.01821	0.780938	2.37155	1.05223
C115R035	0.0214035	-2.8556	down	106777 MTH00063, ND5, NADH dehydrogenase subunit 5; Provisional.	Generation of precursor metabolites and energy	0	0	0			0	1.11353	1.71966	0.602204	0.873768
C243R035	0.0367041	2.50997	up	Coiled-coil domain-containing protein 18	Unknown/undecided	CCDC18	0	Hs.310637			0	1.11213	0.597643	1.50007	0.960254
C060R037	0.000865544	5.85122	up	Hemoglobin subunit beta-1	Transport	hbb1	0	0	GO:0006810: transport	GO:0005833: hemoglobin complex	GO:0005344: oxygen transporter activity; GO:0046872: metal ion binding; GO:0019825: oxygen binding; GO:0020037: heme binding	0.902853	0.41322	2.41784	1.25655
C066R037	0.00232304	-3.31215	down	Thrombospondin-3b precursor	Cell/tissue structure and development	thbs3b	571317	Dr.93014	GO:0003417: growth plate cartilage development; GO:0007155: cell adhesion; GO:0007160: cell-matrix adhesion; GO:0043931: ossification involved in bone maturation; GO:0060346: bone trabecula formation	GO:0005576: extracellular region; GO:0048471: perinuclear region of cytoplasm	GO:0005509: calcium ion binding; GO:0008201: heparin binding; GO:0005198: structural molecule activity	1.10531	2.16419	0.653408	0.755227
C096R037	5.29429e-05	-2.24186	down	Gamma-secretase subunit PEN-2	Signalling	psenen	402810	Dr.80322	GO:0006509: membrane protein ectodomain proteolysis; GO:0007219: Notch signaling pathway; GO:0043085: positive regulation of catalytic activity; GO:0016485: protein processing	GO:0005887: integral to plasma membrane; GO:0005789: endoplasmic reticulum membrane; GO:0005794: Golgi apparatus; GO:0016020: membrane; GO:0005783: endoplasmic reticulum	0	1.65302	1.28649	0.573849	0.932981
C146R037	0.0144272	2.81046	up	Cytidine deaminase	Nucleotide metabolism	CDA	978	Hs.466910	GO:0046087: cytidine metabolic process		GO:0004126: cytidine deaminase activity; GO:0016787: hydrolase activity; GO:0008270: zinc ion binding	1.09832	0.674322	1.89516	0.70911
C214R037	0.00759996	-2.81625	down	UNKNOWN	0	0	0	0			0	0.992797	2.1668	0.769391	0.634545
C222R037	1.43161e-05	2.40483	up	UNKNOWN	0	0	0	0			0	0.733768	0.662869	1.59409	1.19995
C026R038	0.0267855	2.47089	up	Hemoglobin subunit beta	Transport	hbb	0	0	GO:0015671: oxygen transport	GO:0005833: hemoglobin complex	GO:0005344: oxygen transporter activity	1.01599	0.625565	1.5457	1.36099
C208R038	1.43161e-05	-3.2898	down	Elongation factor 1-beta	Translation	eef1b	399326	Xl.41761	GO:0006412: translation; GO:0006414: translational elongation; GO:0010467: gene expression; GO:0044267: cellular protein metabolic process	GO:0005829: cytosol; GO:0005853: eukaryotic translation elongation factor 1 complex	GO:0003746: translation elongation factor activity; GO:0005515: protein binding	1.45604	1.11726	0.339612	0.950668
C209R038	0.000865544	-7.67676	down	Acyl-CoA-binding protein	Lipid metabolism	DBI	0	0	GO:0006810: transport	GO:0005739: mitochondrion	GO:0000062: fatty-acyl-CoA binding; GO:0008289: lipid binding	1.55458	1.95953	0.255255	0.827005
C223R038	0.0253627	2.29516	up	Fatty acid desaturase 2	Lipid metabolism	Fads2	56473	Mm.38901	GO:0006629: lipid metabolic process; GO:0055114: oxidation-reduction process; GO:0006633: fatty acid biosynthetic process		GO:0016717: oxidoreductase activity, acting on paired donors, with oxidation of a pair of donors resulting in the reduction of molecular oxygen to two molecules of water; GO:0020037: heme binding; GO:0016491: oxidoreductase activity	1.07146	0.509007	1.16825	1.17701
C055R039	8.0947e-13	7.41138	up	Solute carrier family 28 member 3	Transport	SLC28A3	64078	Hs.591877	GO:0001895: retina homeostasis; GO:0015860: purine nucleoside transport; GO:0015864: pyrimidine nucleoside transport; GO:0055085: transmembrane transport; GO:0055086: nucleobase, nucleoside and nucleotide metabolic process	GO:0005886: plasma membrane; GO:0016021: integral to membrane	GO:0001882: nucleoside binding; GO:0005415: nucleoside:sodium symporter activity; GO:0015389: pyrimidine- and adenine-specific:sodium symporter activity; GO:0015390: purine-specific nucleoside:sodium symporter activity	0.409488	0.408009	3.02391	3.55725
C065R039	0.0100373	-2.01371	down	60S ribosomal protein L18a	Protein synthesis	rpl18a	0	0	GO:0006412: translation; GO:0006414: translational elongation; GO:0006415: translational termination; GO:0010467: gene expression; GO:0016032: viral reproduction; GO:0019058: viral infectious cycle; GO:0019083: viral transcription; GO:0031018: endocrine p	GO:0005829: cytosol; GO:0005840: ribosome; GO:0022625: cytosolic large ribosomal subunit	GO:0003723: RNA binding; GO:0003735: structural constituent of ribosome; GO:0005515: protein binding	1.20535	1.08044	0.536541	1.08575
C072R039	0.000305031	4.75754	up	UNKNOWN	0	0	0	0			0	0.976463	0.417069	1.98423	1.10696
C119R039	0.00427159	2.59112	up	7-dehydrocholesterol reductase	Lipid metabolism	dhcr7	394844	Str.43032	GO:0001568: blood vessel development; GO:0006695: cholesterol biosynthetic process; GO:0009791: post-embryonic development; GO:0030154: cell differentiation; GO:0030324: lung development; GO:0035264: multicellular organism growth; GO:0042127: regulation o	GO:0005640: nuclear outer membrane; GO:0005783: endoplasmic reticulum; GO:0005789: endoplasmic reticulum membrane; GO:0005792: microsome; GO:0016020: membrane; GO:0016021: integral to membrane	GO:0005515: protein binding; GO:0016491: oxidoreductase activity; GO:0047598: 7-dehydrocholesterol reductase activity	0.948023	0.368684	0.955306	1.24649
C003R040	0.00255828	7.81632	up	Peroxisomal 3,2-trans-enoyl-CoA isomerase	Unknown/undecided	PECI	10455	Hs.15250			GO:0000062: fatty-acyl-CoA binding; GO:0005488: binding; GO:0003824: catalytic activity	0.440852	0.409992	3.20463	1.68585
C104R040	0.00412301	4.93159	up	Hemoglobin subunit beta-1	Transport	hbb1	0	0	GO:0015671: oxygen transport	GO:0005833: hemoglobin complex	GO:0005344: oxygen transporter activity	0.700882	0.501787	2.47461	1.28794
C196R040	0.0184262	4.14307	up	Superoxide dismutase [Cu-Zn]	protein folding	sod1	30553	Dr.75822	GO:0000187: activation of MAPK activity; GO:0000303: response to superoxide; GO:0001541: ovarian follicle development; GO:0001819: positive regulation of cytokine production; GO:0001895: retina homeostasis; GO:0002262: myeloid cell homeostasis; GO:0006302	GO:0005615: extracellular space; GO:0005634: nucleus; GO:0005737: cytoplasm; GO:0005739: mitochondrion; GO:0005829: cytosol; GO:0031012: extracellular matrix; GO:0031410: cytoplasmic vesicle; GO:0032839: dendrite cytoplasm; GO:0043025: neuronal cell body;	GO:0004784: superoxide dismutase activity; GO:0005507: copper ion binding; GO:0008270: zinc ion binding; GO:0030346: protein phosphatase 2B binding; GO:0051087: chaperone binding	0.933612	0.857591	3.55306	1.47088
C024R041	0.0117008	-2.60553	down	14 kDa transmembrane protein	Cell/tissue structure and development	0	0	0	GO:0007275: multicellular organismal development; GO:0009607: response to biotic stimulus; GO:0030500: regulation of bone mineralization	GO:0005886: plasma membrane; GO:0016021: integral to membrane	0	1.52173	1.4879	0.571055	0.905978
C001R042	0.0376539	2.66074	up	UNKNOWN	0	0	0	0			0	1.07002	0.557049	1.48216	1.35191
C058R044	0.0310838	2.91	up	Hemoglobin subunit beta-1	Transport	hbb1	0	0	GO:0015671: oxygen transport	GO:0005833: hemoglobin complex	GO:0005344: oxygen transporter activity	1.09128	0.562029	1.6355	1.08097
C176R044	0.000337672	-2.17226	down	Lipocalin precursor	Transport	0	0	0	GO:0006629: lipid metabolic process		GO:0005488: binding; GO:0005215: transporter activity	1.43573	1.54079	0.709303	0.763462
C235R044	0.00539011	2.98977	up	Ras-related protein Rab-32	Transport	RAB32	0	0	GO:0015031: protein transport; GO:0007264: small GTPase mediated signal transduction	GO:0005739: mitochondrion	GO:0000166: nucleotide binding; GO:0005525: GTP binding	0.834381	0.850293	2.54218	1.25844
C193R045	0.02158	3.71464	up	Elongation of very long chain fatty acids protein 6	Lipid metabolism	elovl6	317738	Dr.107502	GO:0042759: long-chain fatty acid biosynthetic process; GO:0019367: fatty acid elongation, saturated fatty acid	GO:0030176: integral to endoplasmic reticulum membrane; GO:0016020: membrane; GO:0005789: endoplasmic reticulum membrane; GO:0005783: endoplasmic reticulum; GO:0016021: integral to membrane	GO:0016740: transferase activity; GO:0016747: transferase activity, transferring acyl groups other than amino-acyl groups	0.845269	0.821902	3.05306	1.45479
C211R045	0.00742123	2.55214	up	Peroxisomal membrane protein 2	Protein synthesis	PXMP2	508609	Bt.48768		GO:0016021: integral to membrane; GO:0005777: peroxisome; GO:0016020: membrane; GO:0005778: peroxisomal membrane; GO:0005739: mitochondrion	0	1.0133	0.796465	2.03269	0.891106
C225R045	0.0466687	2.44168	up	Hemoglobin subunit beta-1	Transport	hbb1	0	0	GO:0015671: oxygen transport	GO:0005833: hemoglobin complex	GO:0005344: oxygen transporter activity	0.726128	0.821776	2.00652	1.14652
C040R046	0.0258285	3.31733	up	Retinol dehydrogenase 12	Response to stimulus	Rdh12	77974	Mm.274373	GO:0055114: oxidation-reduction process		GO:0005488: binding; GO:0016491: oxidoreductase activity	0.795724	0.625852	2.07616	1.46591
C015R047	1.09075e-07	14.7304	up	GDP-L-fucose synthetase	Carbohydrate metabolism	Tsta3	22122	Mm.22596	GO:0044237: cellular metabolic process; GO:0019835: cytolysis		GO:0003824: catalytic activity; GO:0050662: coenzyme binding; GO:0005488: binding	0.267067	0.357408	5.26476	2.58501
C071R047	0.0184262	2.1129	up	Osteoclast-stimulating factor 1	Signalling	ostf1	0	0		GO:0005737: cytoplasm	GO:0042802: identical protein binding; GO:0017124: SH3 domain binding	1.04869	0.741475	1.56666	0.868076
C140R047	0.0466293	2.0462	up	Glutathione peroxidase 2	Response to stimulus	GPX2	0	0	GO:0001659: temperature homeostasis; GO:0002862: negative regulation of inflammatory response to antigenic stimulus; GO:0009609: response to symbiotic bacterium; GO:0051702: interaction with symbiont; GO:0055114: oxidation-reduction process; GO:0006979: r	GO:0005737: cytoplasm	GO:0004602: glutathione peroxidase activity; GO:0009055: electron carrier activity; GO:0016491: oxidoreductase activity	1.0823	0.556831	1.13939	1.04168
C099R048	0.0424318	5.47714	up	Fish-egg lectin	response to stimulus	0	0	0			0	1.14563	0.509961	2.79313	0.780425
C149R048	0.0258285	4.2715	up	Superoxide dismutase [Cu-Zn]	protein folding	sod1	30553	Dr.75822	GO:0000187: activation of MAPK activity; GO:0000303: response to superoxide; GO:0001541: ovarian follicle development; GO:0001819: positive regulation of cytokine production; GO:0001895: retina homeostasis; GO:0002262: myeloid cell homeostasis; GO:0006302	GO:0005615: extracellular space; GO:0005634: nucleus; GO:0005737: cytoplasm; GO:0005739: mitochondrion; GO:0005829: cytosol; GO:0031012: extracellular matrix; GO:0031410: cytoplasmic vesicle; GO:0032839: dendrite cytoplasm; GO:0043025: neuronal cell body;	GO:0004784: superoxide dismutase activity; GO:0005507: copper ion binding; GO:0008270: zinc ion binding; GO:0030346: protein phosphatase 2B binding; GO:0051087: chaperone binding	0.851762	0.693768	2.96343	1.44441
C049R050	0.00175463	-4.79456	down	ATP-sensitive inward rectifier potassium channel 10	Transport	KCNJ10	3766	Hs.408960	GO:0006811: ion transport; GO:0006813: potassium ion transport; GO:0006954: inflammatory response; GO:0007268: synaptic transmission; GO:0007601: visual perception; GO:0007628: adult walking behavior; GO:0009637: response to blue light; GO:0010107: potass	GO:0005886: plasma membrane; GO:0005887: integral to plasma membrane; GO:0005902: microvillus; GO:0016010: dystrophin-associated glycoprotein complex; GO:0016323: basolateral plasma membrane; GO:0016324: apical plasma membrane	GO:0000166: nucleotide binding; GO:0005244: voltage-gated ion channel activity; GO:0005267: potassium channel activity; GO:0005524: ATP binding; GO:0015272: ATP-activated inward rectifier potassium channel activity; GO:0042802: identical protein binding	0.82036	1.4011	0.292228	1.23152
C097R050	0.016494	2.01544	up	Epidermal retinal dehydrogenase 2	Response to stimulus	Rdhe2	242285	Mm.98096	GO:0055114: oxidation-reduction process		GO:0005488: binding; GO:0016491: oxidoreductase activity	1.12052	0.529869	1.06792	1.15234
C110R050	0.0138075	2.02218	up	Keratinocytes-associated transmembrane protein 2 precursor	Cell/tissue structure and development	KCT2	56951	Hs.355177		GO:0016020: membrane; GO:0016021: integral to membrane	0	0.838719	0.797448	1.61259	1.61872
C018R051	0.007306	2.0589	up	Endoplasmin precursor	Protein synthesis	HSP90B1	374163	Gga.4724	GO:0001666: response to hypoxia; GO:0006916: anti-apoptosis; GO:0006457: protein folding; GO:0043666: regulation of phosphoprotein phosphatase activity; GO:0031247: actin rod assembly; GO:0030433: ER-associated protein catabolic process; GO:0071318: cellu	GO:0005829: cytosol; GO:0005783: endoplasmic reticulum; GO:0005788: endoplasmic reticulum lumen; GO:0005789: endoplasmic reticulum membrane; GO:0005792: microsome; GO:0030496: midbody; GO:0048471: perinuclear region of cytoplasm; GO:0044459: plasma membra	GO:0000166: nucleotide binding; GO:0003723: RNA binding; GO:0005524: ATP binding; GO:0019903: protein phosphatase binding; GO:0051082: unfolded protein binding; GO:0050750: low-density lipoprotein particle receptor binding; GO:0046790: virion binding	0.970485	0.528215	1.08754	1.59163
C045R051	0.0278691	2.20337	up	Tubulin beta chain	Cell/tissue structure and development	tubb	380418	Xl.46552			GO:0005515: protein binding	0.909045	0.740526	1.63165	0.953851
C207R051	0.00354764	3.08955	up	Peroxisomal membrane protein 2	Protein synthesis	PXMP2	508609	Bt.48768		GO:0016021: integral to membrane; GO:0005777: peroxisome; GO:0016020: membrane; GO:0005778: peroxisomal membrane; GO:0005739: mitochondrion	0	1.12504	0.79249	2.44844	0.986362
C254R051	0.0211175	2.95829	up	Glutathione transferase omega-1	response to stimulus	GSTO1	9446	Hs.190028	GO:0008152: metabolic process	GO:0005737: cytoplasm	GO:0004364: glutathione transferase activity	1.07497	0.748654	2.21474	0.693203
C091R052	0.00774038	3.05892	up	Protein-glutamine gamma-glutamyltransferase 2	Protein synthesis	TGL2	396432	Gga.31956	GO:0018149: peptide cross-linking		GO:0003810: protein-glutamine gamma-glutamyltransferase activity; GO:0008415: acyltransferase activity; GO:0016740: transferase activity; GO:0046872: metal ion binding	0.980214	0.974667	2.98143	0.990561
C106R052	0.000141718	-5.80561	down	Lipocalin precursor	Transport	0	0	0	GO:0006629: lipid metabolic process		GO:0005488: binding; GO:0005215: transporter activity	12.8112	0.516291	0.0889297	2.55619
C184R052	0.036266	2.19715	up	Amidophosphoribosyltransferase precursor	Nucleotide metabolism	PPAT	422743	Gga.2870	GO:0006541: glutamine metabolic process; GO:0006164: purine nucleotide biosynthetic process; GO:0009113: purine base biosynthetic process; GO:0009116: nucleoside metabolic process		GO:0004044: amidophosphoribosyltransferase activity; GO:0016757: transferase activity, transferring glycosyl groups; GO:0051539: 4 iron, 4 sulfur cluster binding; GO:0046872: metal ion binding	1.04192	0.772923	1.69823	0.99536
C124R053	0.000410215	3.87375	up	Hemoglobin subunit beta	Transport	hbb	0	0	GO:0015671: oxygen transport	GO:0005833: hemoglobin complex	GO:0005344: oxygen transporter activity	0.75933	0.779147	3.01822	1.22685
C189R053	0.0448624	2.75337	up	Carbonic anhydrase	Transport	cahz	30331	Dr.122148; Dr.32297	GO:0001822: kidney development; GO:0002009: morphogenesis of an epithelium; GO:0006950: response to stress; GO:0009268: response to pH; GO:0010033: response to organic substance; GO:0010043: response to zinc ion; GO:0015670: carbon dioxide transport; GO:0	GO:0005615: extracellular space; GO:0005737: cytoplasm; GO:0005829: cytosol; GO:0005902: microvillus; GO:0016323: basolateral plasma membrane; GO:0030424: axon; GO:0045177: apical part of cell	GO:0004089: carbonate dehydratase activity; GO:0008270: zinc ion binding; GO:0016829: lyase activity; GO:0046872: metal ion binding	0.923412	0.563927	1.5527	1.15684
C147R055	0.00292944	2.33755	up	6-phosphofructokinase, muscle type	Carbohydrate metabolism	PFKM	0	0	GO:0006096: glycolysis	GO:0005737: cytoplasm; GO:0005945: 6-phosphofructokinase complex	GO:0005524: ATP binding; GO:0003872: 6-phosphofructokinase activity; GO:0000166: nucleotide binding; GO:0016301: kinase activity; GO:0016740: transferase activity	0.959923	0.721878	1.68742	1.28883
C230R055	0.0158997	-2.07771	down	U4/U6.U5 tri-snRNP-associated protein 2	Transcription	USP39	10713	Hs.654745	GO:0000245: spliceosome assembly; GO:0006397: mRNA processing; GO:0006511: ubiquitin-dependent protein catabolic process; GO:0008380: RNA splicing	GO:0005622: intracellular; GO:0005634: nucleus	GO:0004221: ubiquitin thiolesterase activity; GO:0005515: protein binding; GO:0046872: metal ion binding; GO:0008270: zinc ion binding	1.29914	1.51517	0.72925	0.787777
C113R056	0.0119669	2.44722	up	Ig lambda chain C region	response to stimulus	0	0	0		GO:0005576: extracellular region	0	0.748442	0.708431	1.73369	1.30695
C041R060	0.000798457	-4.60087	down	UDP-glucuronosyltransferase 2A1 precursor	response to stimulus	UGT2A1	10941	Hs.225950			0	2.55082	1.43038	0.310895	0.848962
C128R060	0.0354325	3.05789	up	Glutathione transferase omega-1	response to stimulus	GSTO1	9446	Hs.190028	GO:0008152: metabolic process	GO:0005737: cytoplasm	GO:0004364: glutathione transferase activity	1.10224	0.771692	2.35975	0.868387
C228R060	0.00846688	-2.68896	down	Thioredoxin domain-containing protein 12 precursor	Generation of precursor metabolites and energy	TXNDC12	51060	Hs.476033	GO:0045454: cell redox homeostasis; GO:0055114: oxidation-reduction process	GO:0005783: endoplasmic reticulum; GO:0005788: endoplasmic reticulum lumen	GO:0016491: oxidoreductase activity; GO:0019153: protein-disulfide reductase (glutathione) activity	1.34176	1.41505	0.526243	1.10806
C087R061	0.0380053	2.65376	up	Peptidyl-prolyl cis-trans isomerase, mitochondrial precursor	Protein folding	Ppif	105675	Mm.41656	GO:0006457: protein folding; GO:0008637: apoptotic mitochondrial changes	GO:0005739: mitochondrion	GO:0016853: isomerase activity; GO:0003755: peptidyl-prolyl cis-trans isomerase activity	0.909541	0.655894	1.74059	1.17395
C144R062	0.0325815	2.1195	up	NADP-dependent malic enzyme	Carbohydrate metabolism	ME1	4199	Hs.21160	GO:0005975: carbohydrate metabolic process; GO:0006108: malate metabolic process; GO:0006741: NADP biosynthetic process; GO:0009725: response to hormone stimulus; GO:0009743: response to carbohydrate stimulus; GO:0044255: cellular lipid metabolic process;	GO:0005625: soluble fraction; GO:0005737: cytoplasm; GO:0005739: mitochondrion; GO:0005829: cytosol	GO:0004470: malic enzyme activity; GO:0004473: malate dehydrogenase (oxaloacetate-decarboxylating) (NADP+) activity; GO:0009055: electron carrier activity; GO:0016491: oxidoreductase activity; GO:0030145: manganese ion binding; GO:0043531: ADP binding; GO:0046872: metal ion binding; GO:0050661: NADP binding; GO:0051287: NAD binding; GO:0005488: binding	1.08052	0.748939	1.58737	0.863013
C256R062	5.29429e-05	9.36429	up	69325 pfam05793, TFIIF_alpha, Transcription initiation factor IIF, alpha subunit (TFIIF-alpha). Transcription initiation factor IIF, alpha subunit (TFIIF-alpha) or RNA polymerase II-associating protein 74 (RAP74) is the large subunit of transcription f...	Transcription	0	0	0			0	0.122908	0.293601	2.74936	1.92503
C002R063	0.0119611	12.7712	up	UNKNOWN	0	0	0	0			0	0.628595	0.178994	2.28598	1.15106
C141R063	0.000105472	-3.09511	down	UNKNOWN	0	0	0	0			0	1.52283	0.970418	0.313532	0.965726
C193R063	0.0428729	2.27177	up	UNKNOWN	0	0	0	0			0	0.98405	0.556829	1.26499	1.2782
C124R064	0.0186413	2.55159	up	Hemoglobin subunit alpha-4	Transport	hba4	0	0	GO:0015671: oxygen transport	GO:0005833: hemoglobin complex	GO:0005344: oxygen transporter activity	0.71913	0.784384	2.00143	1.30456
C153R064	0.0204095	3.72616	up	Superoxide dismutase [Cu-Zn]	protein folding	sod1	30553	Dr.75822	GO:0000187: activation of MAPK activity; GO:0000303: response to superoxide; GO:0001541: ovarian follicle development; GO:0001819: positive regulation of cytokine production; GO:0001895: retina homeostasis; GO:0002262: myeloid cell homeostasis; GO:0006302	GO:0005615: extracellular space; GO:0005634: nucleus; GO:0005737: cytoplasm; GO:0005739: mitochondrion; GO:0005829: cytosol; GO:0031012: extracellular matrix; GO:0031410: cytoplasmic vesicle; GO:0032839: dendrite cytoplasm; GO:0043025: neuronal cell body;	GO:0004784: superoxide dismutase activity; GO:0005507: copper ion binding; GO:0008270: zinc ion binding; GO:0030346: protein phosphatase 2B binding; GO:0051087: chaperone binding	1.00271	0.808607	3.013	1.54514
C112R065	0.0254739	2.68873	up	Peptidyl-prolyl cis-trans isomerase, mitochondrial precursor	protein folding	Ppif	105675	Mm.41656	GO:0006457: protein folding; GO:0008637: apoptotic mitochondrial changes	GO:0005739: mitochondrion	GO:0016853: isomerase activity; GO:0003755: peptidyl-prolyl cis-trans isomerase activity	0.78523	0.6011	1.61619	1.13292
C192R066	0.0451925	2.10481	up	Hemoglobin subunit alpha	Transport	hba	0	0	GO:0015671: oxygen transport	GO:0005833: hemoglobin complex	GO:0005344: oxygen transporter activity	0.672704	0.93061	1.95876	1.23105
C223R066	2.18803e-05	-3.20538	down	60S ribosomal protein L39	Protein synthesis	rpl39	0	0	GO:0006412: translation; GO:0006414: translational elongation; GO:0006415: translational termination; GO:0010467: gene expression; GO:0016032: viral reproduction; GO:0019058: viral infectious cycle; GO:0019083: viral transcription; GO:0031018: endocrine p	GO:0005829: cytosol; GO:0005840: ribosome; GO:0022625: cytosolic large ribosomal subunit; GO:0005622: intracellular	GO:0003723: RNA binding; GO:0003735: structural constituent of ribosome	1.19119	1.22912	0.383454	0.747396
C097R067	0.0044569	3.40988	up	Peptidyl-prolyl cis-trans isomerase, mitochondrial precursor	protein folding	Ppif	105675	Mm.41656	GO:0006457: protein folding; GO:0008637: apoptotic mitochondrial changes	GO:0005739: mitochondrion	GO:0016853: isomerase activity; GO:0003755: peptidyl-prolyl cis-trans isomerase activity	1.1664	0.614521	2.09544	1.14078
C177R067	0.00372219	2.43969	up	UNKNOWN	0	0	0	0			0	0.793077	0.649016	1.5834	0.997822
C158R068	0.00628613	4.49751	up	Superoxide dismutase [Cu-Zn]	protein folding	sod1	30553	Dr.75822	GO:0000187: activation of MAPK activity; GO:0000303: response to superoxide; GO:0001541: ovarian follicle development; GO:0001819: positive regulation of cytokine production; GO:0001895: retina homeostasis; GO:0002262: myeloid cell homeostasis; GO:0006302	GO:0005615: extracellular space; GO:0005634: nucleus; GO:0005737: cytoplasm; GO:0005739: mitochondrion; GO:0005829: cytosol; GO:0031012: extracellular matrix; GO:0031410: cytoplasmic vesicle; GO:0032839: dendrite cytoplasm; GO:0043025: neuronal cell body;	GO:0004784: superoxide dismutase activity; GO:0005507: copper ion binding; GO:0008270: zinc ion binding; GO:0030346: protein phosphatase 2B binding; GO:0051087: chaperone binding	0.826629	0.797883	3.58848	1.72683
C100R069	1.774e-06	3.00725	up	Enhancer of rudimentary homolog	Cell cycle function	Erh	100042777; 13877	Mm.246551; Mm.378913	GO:0007049: cell cycle		0	0.749384	0.713912	2.14691	1.44385
C130R069	0.0115521	2.12798	up	Uncharacterized protein	0	E1BXS4	0	0	GO:0008152: metabolic process		GO:0008168: methyltransferase activity	0.86966	0.725773	1.54443	1.16989
C185R069	0.0340805	-2.03337	down	Headcase protein homolog	Cell/tissue structure and development	HECA	51696	Hs.197644	GO:0007275: multicellular organismal development; GO:0030323: respiratory tube development		0	1.01821	1.18932	0.584903	0.886262
C175R070	0.0148334	-2.96439	down	Ependymin precursor	Cell/tissue structure and development	epd	0	0	GO:0008152: metabolic process	GO:0005739: mitochondrion	GO:0008168: methyltransferase activity; GO:0016740: transferase activity	1.09366	1.35514	0.457139	0.755997
C073R071	0.0249282	2.77895	up	Selenide, water dikinase 2	Protein metabolism	SEPHS2	100037302	Ssc.15219	GO:0016260: selenocysteine biosynthetic process		GO:0000166: nucleotide binding; GO:0004756: selenide, water dikinase activity; GO:0005524: ATP binding; GO:0016740: transferase activity	0.844116	0.703633	1.95536	1.41019
C106R072	0.0152015	2.94677	up	Hemoglobin subunit beta	Transport	hbb	0	0	GO:0015671: oxygen transport	GO:0005833: hemoglobin complex	GO:0005344: oxygen transporter activity	1.01846	0.560988	1.6531	1.20719
C068R073	0.0112742	2.63768	up	Profilin-2	Cell/tissue structure and development	PFN2	5217	Hs.91747	GO:0008064: regulation of actin polymerization or depolymerization; GO:0030036: actin cytoskeleton organization	GO:0005737: cytoplasm; GO:0015629: actin cytoskeleton	GO:0003779: actin binding; GO:0005515: protein binding; GO:0005546: phosphatidylinositol-4,5-bisphosphate binding	0.918475	0.891082	2.35039	1.07601
C227R073	0.00823782	-2.93882	down	Lipoprotein lipase precursor	Lipid metabolism	LPL	4023	Hs.180878	GO:0006629: lipid metabolic process; GO:0006633: fatty acid biosynthetic process; GO:0006641: triglyceride metabolic process; GO:0006644: phospholipid metabolic process; GO:0010744: positive regulation of macrophage derived foam cell differentiation; GO:0	GO:0005576: extracellular region; GO:0005615: extracellular space; GO:0005886: plasma membrane; GO:0031012: extracellular matrix; GO:0031225: anchored to membrane; GO:0034361: very-low-density lipoprotein particle; GO:0042627: chylomicron	GO:0004465: lipoprotein lipase activity; GO:0004620: phospholipase activity; GO:0004806: triglyceride lipase activity; GO:0005102: receptor binding; GO:0005515: protein binding; GO:0008201: heparin binding; GO:0016787: hydrolase activity; GO:0017129: triglyceride binding	1.61626	1.38163	0.470132	1.00388
C132R074	0.029329	2.23773	up	Type-4 ice-structuring protein LS-12 precursor	response to stimulus	0	0	0			0	0.973794	0.79915	1.78828	0.718248
C227R074	0.0150546	3.11414	up	Tumor protein p53-inducible nuclear protein 2	Transport	TP53INP2	58476	Hs.516994		GO:0005634: nucleus	0	0.9463	0.451679	1.40659	0.898329
C011R076	0.0210749	2.095	up	Tubulin beta chain	Cell/tissue structure and development	tubb	380418	Xl.46552			GO:0005515: protein binding	0.883064	0.657881	1.37826	1.0227
C054R076	0.000596875	4.2242	up	Hemoglobin subunit beta-1	Transport	hbb1	0	0	GO:0015671: oxygen transport	GO:0005833: hemoglobin complex	GO:0005344: oxygen transporter activity	0.770989	0.481971	2.03594	1.0533
C130R076	0.0149175	2.82911	up	Glutathione transferase omega-1	response to stimulus	GSTO1	9446	Hs.190028	GO:0008152: metabolic process	GO:0005737: cytoplasm	GO:0004364: glutathione transferase activity	0.929582	0.795115	2.24947	0.671274
C260R076	0.0227309	9.88452	up	70811 pfam07359, LEAP-2, Liver-expressed antimicrobial peptide 2 precursor (LEAP-2). This family consists of several mammalian liver-expressed antimicrobial peptide 2 (LEAP-2) sequences. LEAP-2 is a cysteine-rich, and cationic protein. LEAP-2 contains ...	response to stimulus	0	0	0			0	0.596829	0.196317	1.9405	0.958104
C155R079	1.18298e-09	9.53422	up	Calcium/calmodulin-dependent protein kinase type II delta chain	Cell/tissue structure and development	Camk2d	24246	Rn.87208	GO:0006468: protein phosphorylation		GO:0004683: calmodulin-dependent protein kinase activity; GO:0005516: calmodulin binding; GO:0016772: transferase activity, transferring phosphorus-containing groups; GO:0005524: ATP binding	0.408294	0.397277	3.78773	2.52334
C095R080	0.0233975	-2.21293	down	UNKNOWN	0	0	0	0			0	1.38623	1.11394	0.503378	1.23676
C125R082	0.0225073	2.23553	up	Apoptosis-inducing factor 1, mitochondrial precursor	Apoptosis	Aifm1	83533	Rn.203165	GO:0006919: activation of caspase activity; GO:0006309: DNA fragmentation involved in apoptotic nuclear change; GO:0051402: neuron apoptosis; GO:0055114: oxidation-reduction process; GO:0070059: apoptosis in response to endoplasmic reticulum stress; GO:00	GO:0005792: microsome; GO:0005829: cytosol; GO:0005625: soluble fraction; GO:0005634: nucleus; GO:0005737: cytoplasm; GO:0005758: mitochondrial intermembrane space; GO:0005739: mitochondrion	GO:0016491: oxidoreductase activity; GO:0050660: flavin adenine dinucleotide binding; GO:0009055: electron carrier activity	1.01365	0.726823	1.62483	1.29042
C230R082	0.00774038	-6.33324	down	Ependymin precursor	Cell/tissue structure and development	epd	0	0	GO:0007160: cell-matrix adhesion	GO:0005576: extracellular region; GO:0005764: lysosome	GO:0005509: calcium ion binding	1.42531	2.48405	0.392225	0.570513
C017R083	0.00255828	3.35956	up	Hemoglobin subunit beta-1	Transport	hbb1	0	0	GO:0015671: oxygen transport	GO:0005833: hemoglobin complex	GO:0005344: oxygen transporter activity	1.06909	0.588477	1.97703	0.95262
C195R083	0.0430971	-3.29219	down	Cytochrome P450 24A1, mitochondrial precursor	Transport	CYP24A1	1591	Hs.89663	GO:0001649: osteoblast differentiation; GO:0006766: vitamin metabolic process; GO:0006805: xenobiotic metabolic process; GO:0008202: steroid metabolic process; GO:0033280: response to vitamin D; GO:0042359: vitamin D metabolic process; GO:0042369: vitamin	GO:0005739: mitochondrion; GO:0005743: mitochondrial inner membrane	GO:0008403: 25-hydroxycholecalciferol-24-hydroxylase activity; GO:0016491: oxidoreductase activity; GO:0016709: oxidoreductase activity, acting on paired donors, with incorporation or reduction of molecular oxygen, NADH or NADPH as one donor, and incorporation of one atom of oxygen; GO:0020037: heme binding; GO:0030342: 1-alpha,25-dihydroxyvitamin D3 24-hydroxylase activity; GO:0046872: metal ion…	1.11247	1.46562	0.44518	1.26716
C038R084	0.00759996	2.0068	up	Complement factor B precursor	response to stimulus	Cfb	14962	Mm.653	GO:0006508: proteolysis; GO:0006956: complement activation	GO:0005576: extracellular region	GO:0004252: serine-type endopeptidase activity; GO:0008233: peptidase activity	0.610169	0.790142	1.58566	1.20095
C200R084	0.0284123	3.28321	up	Glutathione transferase omega-1	response to stimulus	GSTO1	9446	Hs.190028	GO:0008152: metabolic process	GO:0005737: cytoplasm	GO:0004364: glutathione transferase activity	0.947776	0.589728	1.9362	0.654028
C021R085	0.00841568	2.45231	up	NADH dehydrogenase [ubiquinone] iron-sulfur protein 3, mitochondrial precursor	Transport	NDUFS3	4722	Hs.502528	GO:0006120: mitochondrial electron transport, NADH to ubiquinone; GO:0006810: transport; GO:0006917: induction of apoptosis; GO:0022904: respiratory electron transport chain; GO:0030308: negative regulation of cell growth; GO:0072593: reactive oxygen spec	GO:0005739: mitochondrion; GO:0005743: mitochondrial inner membrane; GO:0005747: mitochondrial respiratory chain complex I; GO:0016020: membrane; GO:0031966: mitochondrial membrane; GO:0070469: respiratory chain	GO:0003954: NADH dehydrogenase activity; GO:0005515: protein binding; GO:0008137: NADH dehydrogenase (ubiquinone) activity; GO:0009055: electron carrier activity	1.20134	0.666381	1.63417	0.859747
C057R085	0.000142477	2.49941	up	40S ribosomal protein S21	Protein synthesis	rps21	0	0			GO:0043022: ribosome binding	0.859704	0.956972	2.39187	1.1225
C088R085	0.0284123	2.00036	up	Vesicle-trafficking protein SEC22b-B	Transport	sec22bb	327277	Dr.116063; Dr.3020	GO:0015031: protein transport; GO:0016192: vesicle-mediated transport	GO:0000139: Golgi membrane; GO:0005794: Golgi apparatus; GO:0005789: endoplasmic reticulum membrane; GO:0016020: membrane; GO:0005783: endoplasmic reticulum; GO:0016021: integral to membrane; GO:0033116: ER-Golgi intermediate compartment membrane	0	1.19626	0.65822	1.31668	0.715354
C129R085	0.00354764	3.9778	up	Leukocyte cell-derived chemotaxin 2 precursor	Cell/tissue structure and development	LECT2	3950	Hs.512580	GO:0001501: skeletal system development; GO:0006935: chemotaxis; GO:0030178: negative regulation of Wnt receptor signaling pathway	GO:0005576: extracellular region; GO:0005615: extracellular space; GO:0005737: cytoplasm	0	0.179674	0.695234	2.7655	1.52173
C159R085	0.00516651	3.46874	up	Superoxide dismutase [Cu-Zn]	protein folding	sod1	30553	Dr.75822	GO:0000187: activation of MAPK activity; GO:0000303: response to superoxide; GO:0001541: ovarian follicle development; GO:0001819: positive regulation of cytokine production; GO:0001895: retina homeostasis; GO:0002262: myeloid cell homeostasis; GO:0006302	GO:0005615: extracellular space; GO:0005634: nucleus; GO:0005737: cytoplasm; GO:0005739: mitochondrion; GO:0005829: cytosol; GO:0031012: extracellular matrix; GO:0031410: cytoplasmic vesicle; GO:0032839: dendrite cytoplasm; GO:0043025: neuronal cell body;	GO:0004784: superoxide dismutase activity; GO:0005507: copper ion binding; GO:0008270: zinc ion binding; GO:0030346: protein phosphatase 2B binding; GO:0051087: chaperone binding	0.737679	0.911184	3.16066	1.35334
C042R086	0.0411296	2.02152	up	Cytochrome c oxidase subunit VIb isoform 1	Generation of precursor metabolites and energy	COX6B1	0	0		GO:0005739: mitochondrion; GO:0005743: mitochondrial inner membrane	0	0.914162	0.58555	1.1837	1.32781
C231R087	0.000106497	-2.58438	down	Dehydrogenase/reductase SDR family member 13 precursor	Response to stimulus	DHRS13	514903	Bt.27335	GO:0055114: oxidation-reduction process	GO:0005576: extracellular region	GO:0016491: oxidoreductase activity; GO:0005488: binding	1.4436	1.12331	0.434652	0.958562
C233R088	0.0276616	2.71731	up	Hemoglobin subunit beta	Transport	hbb	0	0	GO:0015671: oxygen transport	GO:0005833: hemoglobin complex	GO:0005344: oxygen transporter activity	1.03172	0.640771	1.74118	1.22244
C107R089	0.0299878	2.13335	up	Probable 2-oxoglutarate dehydrogenase E1 component DHKTD1, mitochondrial precursor	Generation of precursor metabolites and energy	dhtkd1	494076	Dr.117252	GO:0008152: metabolic process; GO:0006096: glycolysis		GO:0004591: oxoglutarate dehydrogenase (succinyl-transferring) activity; GO:0030976: thiamine pyrophosphate binding	0.895735	0.609147	1.29952	1.15429
C138R089	6.92995e-05	4.93949	up	Glutathione S-transferase P 1	response to stimulus	0	0	0	GO:0006749: glutathione metabolic process; GO:0006805: xenobiotic metabolic process		GO:0004364: glutathione transferase activity	0.588792	0.762251	3.76513	1.25372
C086R090	0.00690427	-2.02535	down	Translationally-controlled tumor protein	Transport	tpt1	30723; 794830	Dr.116170; Dr.75674		GO:0005737: cytoplasm; GO:0005771: multivesicular body; GO:0045298: tubulin complex; GO:0005615: extracellular space	GO:0005509: calcium ion binding	1.42823	1.27769	0.630846	0.588963
C143R090	0.00299035	2.30149	up	Thioredoxin reductase 3	Generation of precursor metabolites and energy	Txnrd3	232223	Mm.229332	GO:0045454: cell redox homeostasis; GO:0055114: oxidation-reduction process	GO:0005737: cytoplasm	GO:0009055: electron carrier activity; GO:0015035: protein disulfide oxidoreductase activity; GO:0004791: thioredoxin-disulfide reductase activity; GO:0016491: oxidoreductase activity; GO:0050661: NADP binding; GO:0050660: flavin adenine dinucleotide binding	0.844982	0.877533	2.01963	0.950107
C003R092	0.0137243	2.01	up	Epidermal retinal dehydrogenase 2	Response to stimulus	Rdhe2	242285	Mm.98096	GO:0055114: oxidation-reduction process		GO:0005488: binding; GO:0016491: oxidoreductase activity	1.04087	0.457487	0.919548	1.26177
C007R092	0.0186413	2.33568	up	Solute carrier family 35 member B1	Transport	slc35b1	447844	Dr.36537	GO:0055085: transmembrane transport; GO:0008643: carbohydrate transport	GO:0005789: endoplasmic reticulum membrane; GO:0016021: integral to membrane; GO:0005783: endoplasmic reticulum; GO:0016020: membrane	0	0.783242	0.599747	1.40081	1.26061
C033R092	0.000410215	4.04454	up	Superoxide dismutase [Cu-Zn]	protein folding	sod1	30553	Dr.75822	GO:0000187: activation of MAPK activity; GO:0000303: response to superoxide; GO:0001541: ovarian follicle development; GO:0001819: positive regulation of cytokine production; GO:0001895: retina homeostasis; GO:0002262: myeloid cell homeostasis; GO:0006302	GO:0005615: extracellular space; GO:0005634: nucleus; GO:0005737: cytoplasm; GO:0005739: mitochondrion; GO:0005829: cytosol; GO:0031012: extracellular matrix; GO:0031410: cytoplasmic vesicle; GO:0032839: dendrite cytoplasm; GO:0043025: neuronal cell body;	GO:0004784: superoxide dismutase activity; GO:0005507: copper ion binding; GO:0008270: zinc ion binding; GO:0030346: protein phosphatase 2B binding; GO:0051087: chaperone binding	0.85274	0.931868	3.76898	1.30823
C130R092	0.0260436	2.53368	up	Calreticulin precursor	Transcription	CALR	100009050	Ocu.1840	GO:0000122: negative regulation of transcription from RNA polymerase II promoter; GO:0002502: peptide antigen assembly with MHC class I protein complex; GO:0006355: regulation of transcription, DNA-dependent; GO:0006457: protein folding; GO:0006611: prote	GO:0001669: acrosomal vesicle; GO:0005576: extracellular region; GO:0005578: proteinaceous extracellular matrix; GO:0005615: extracellular space; GO:0005622: intracellular; GO:0005625: soluble fraction; GO:0005634: nucleus; GO:0005737: cytoplasm; GO:00057	GO:0001849: complement component C1q binding; GO:0003677: DNA binding; GO:0003729: mRNA binding; GO:0005178: integrin binding; GO:0005506: iron ion binding; GO:0005509: calcium ion binding; GO:0005515: protein binding; GO:0005529: sugar binding; GO:0008270: zinc ion binding; GO:0016564: transcription repressor activity; GO:0030246: carbohydrate binding; GO:0031625: ubiquitin protein ligase bindin…	0.898244	0.52172	1.32187	1.1269
C051R093	0.0369541	2.07794	up	Katanin p60 ATPase-containing subunit	Cell/tissue structure and development	katna1	0	Xl.6322	GO:0051329: interphase of mitotic cell cycle	GO:0000922: spindle pole; GO:0005737: cytoplasm; GO:0005856: cytoskeleton; GO:0005874: microtubule; GO:0005815: microtubule organizing center	GO:0000166: nucleotide binding; GO:0005524: ATP binding; GO:0008017: microtubule binding; GO:0008568: microtubule-severing ATPase activity; GO:0017111: nucleoside-triphosphatase activity; GO:0016787: hydrolase activity; GO:0046982: protein heterodimerization activity	0.749812	0.774271	1.60889	1.09163
C112R093	0.00225368	3.663	up	Glucosamine--fructose-6-phosphate aminotransferase [isomerizing] 1	Carbohydrate metabolism	Gfpt1	297417	Rn.161844	GO:0016051: carbohydrate biosynthetic process; GO:0008152: metabolic process	GO:0005737: cytoplasm	GO:0004360: glutamine-fructose-6-phosphate transaminase (isomerizing) activity; GO:0005529: sugar binding	0.845952	0.608007	2.22713	1.02392
C223R094	0.00222906	3.17758	up	118767 pfam10243, MIP-T3, Microtubule-binding protein MIP-T3. This protein, which interacts with both microtubules and TRAF3 (tumour necrosis factor receptor-associated factor 3), is conserved from worms to humans. The N-terminal region is the microtu...	Cell/tissue structure and development	0	0	0			0	0.804146	0.860621	2.73469	2.45607
C027R096	0.00171722	4.04374	up	Superoxide dismutase [Cu-Zn]	protein folding	sod1	30553	Dr.75822	GO:0000187: activation of MAPK activity; GO:0000303: response to superoxide; GO:0001541: ovarian follicle development; GO:0001819: positive regulation of cytokine production; GO:0001895: retina homeostasis; GO:0002262: myeloid cell homeostasis; GO:0006302	GO:0005615: extracellular space; GO:0005634: nucleus; GO:0005737: cytoplasm; GO:0005739: mitochondrion; GO:0005829: cytosol; GO:0031012: extracellular matrix; GO:0031410: cytoplasmic vesicle; GO:0032839: dendrite cytoplasm; GO:0043025: neuronal cell body;	GO:0004784: superoxide dismutase activity; GO:0005507: copper ion binding; GO:0008270: zinc ion binding; GO:0030346: protein phosphatase 2B binding; GO:0051087: chaperone binding	0.877375	0.844921	3.41664	1.54714
C124R096	0.043667	2.85476	up	Glutathione transferase omega-1	response to stimulus	GSTO1	9446	Hs.190028	GO:0008152: metabolic process	GO:0005737: cytoplasm	GO:0004364: glutathione transferase activity	0.792915	0.644073	1.83867	0.775589
C201R096	0.037872	2.17075	up	B-cell linker protein	response to stimulus	BLNK	395733	Gga.3738	GO:0035556: intracellular signal transduction; GO:0042113: B cell activation	GO:0005737: cytoplasm; GO:0005829: cytosol; GO:0005886: plasma membrane	GO:0005070: SH3/SH2 adaptor activity	0.85537	0.768997	1.6693	1.11823
C205R096	0.000142477	4.18893	up	Apolipoprotein A-I-2 precursor	Lipid metabolism	0	0	0			0	0.783089	0.69339	2.90456	1.40733
C050R097	0.0242161	2.20582	up	Cyclic AMP-dependent transcription factor ATF-7	Transcription	ATF7	0	0		GO:0034399: nuclear periphery	0	0.789943	0.882716	1.94711	1.01932
C141R097	0.00696594	2.298	up	Derlin-1	Transport	DERL1	79139	Hs.241576	GO:0030968: endoplasmic reticulum unfolded protein response; GO:0030433: ER-associated protein catabolic process; GO:0030970: retrograde protein transport, ER to cytosol	GO:0030176: integral to endoplasmic reticulum membrane; GO:0005783: endoplasmic reticulum	GO:0042288: MHC class I protein binding	0.68836	0.711125	1.63417	1.24779
C117R098	0.00859802	2.34021	up	Sphingomyelin phosphodiesterase 4	Lipid metabolism	smpd4	793294	Dr.100463	GO:0006685: sphingomyelin catabolic process	GO:0000139: Golgi membrane; GO:0005783: endoplasmic reticulum; GO:0005789: endoplasmic reticulum membrane; GO:0005794: Golgi apparatus; GO:0005802: trans-Golgi network; GO:0016020: membrane; GO:0016021: integral to membrane	GO:0004767: sphingomyelin phosphodiesterase activity; GO:0005515: protein binding; GO:0016787: hydrolase activity; GO:0046872: metal ion binding; GO:0050290: sphingomyelin phosphodiesterase D activity	0.866395	0.917348	2.14679	0.896045
C222R099	0.00496675	143.018	up	Lectin precursor	response to stimulus	LEC	0	0	GO:0043152: induction of bacterial agglutination; GO:0050829: defense response to Gram-negative bacterium	GO:0005576: extracellular region	GO:0005529: sugar binding	0.967406	0.96562	138.101	24.8589
C201R100	0.00633857	-2.58414	down	Transketolase	response to stimulus	TKT	7086	Hs.89643	GO:0005975: carbohydrate metabolic process; GO:0005999: xylulose biosynthetic process; GO:0006098: pentose-phosphate shunt; GO:0006112: energy reserve metabolic process; GO:0009052: pentose-phosphate shunt, non-oxidative branch; GO:0040008: regulation of	GO:0005625: soluble fraction; GO:0005777: peroxisome; GO:0005789: endoplasmic reticulum membrane; GO:0005792: microsome; GO:0005829: cytosol	GO:0000287: magnesium ion binding; GO:0004802: transketolase activity; GO:0005515: protein binding; GO:0016740: transferase activity; GO:0030976: thiamine pyrophosphate binding; GO:0048029: monosaccharide binding	1.17008	1.83706	0.710898	0.90383
C221R100	0.000393728	-2.42251	down	UNKNOWN	0	0	0	0			0	1.27638	1.08196	0.446629	1.00305
C048R101	3.3852e-06	4.21658	up	UNKNOWN	0	0	0	0			0	0.642406	0.436039	1.83859	1.3582
C132R101	0.00136735	2.7161	up	Replication factor C subunit 3	Cell cycle function	RFC3	5983	Hs.115474	GO:0000075: cell cycle checkpoint; GO:0000084: S phase of mitotic cell cycle; GO:0000278: mitotic cell cycle; GO:0000722: telomere maintenance via recombination; GO:0000723: telomere maintenance; GO:0000731: DNA synthesis involved in DNA repair; GO:000620	GO:0005634: nucleus; GO:0005654: nucleoplasm; GO:0005663: DNA replication factor C complex	GO:0000166: nucleotide binding; GO:0003677: DNA binding; GO:0003689: DNA clamp loader activity; GO:0005515: protein binding; GO:0016887: ATPase activity; GO:0005524: ATP binding	0.724301	0.498798	1.35478	1.32256
C133R102	0.00144318	2.58261	up	Ferritin, middle subunit	Homeostasis	0	0	0	GO:0006955: immune response; GO:0006826: iron ion transport; GO:0006879: cellular iron ion homeostasis; GO:0008285: negative regulation of cell proliferation; GO:0055114: oxidation-reduction process		GO:0004322: ferroxidase activity; GO:0005488: binding; GO:0008199: ferric iron binding; GO:0016491: oxidoreductase activity; GO:0046914: transition metal ion binding	0.823174	0.862399	2.22725	1.40167
C248R103	0.000282703	-2.02895	down	40S ribosomal protein S17	Protein synthesis	rps17	0	0	GO:0000028: ribosomal small subunit assembly; GO:0006414: translational elongation	GO:0022627: cytosolic small ribosomal subunit	0	1.36893	1.2638	0.622881	0.89612
C001R104	0.00633259	2.27813	up	UNKNOWN	0	0	0	0			0	1.05506	0.568292	1.29464	0.939769
C116R104	0.00598194	3.72106	up	Superoxide dismutase [Cu-Zn]	protein folding	sod1	30553	Dr.75822	GO:0000187: activation of MAPK activity; GO:0000303: response to superoxide; GO:0001541: ovarian follicle development; GO:0001819: positive regulation of cytokine production; GO:0001895: retina homeostasis; GO:0002262: myeloid cell homeostasis; GO:0006302	GO:0005615: extracellular space; GO:0005634: nucleus; GO:0005737: cytoplasm; GO:0005739: mitochondrion; GO:0005829: cytosol; GO:0031012: extracellular matrix; GO:0031410: cytoplasmic vesicle; GO:0032839: dendrite cytoplasm; GO:0043025: neuronal cell body;	GO:0004784: superoxide dismutase activity; GO:0005507: copper ion binding; GO:0008270: zinc ion binding; GO:0030346: protein phosphatase 2B binding; GO:0051087: chaperone binding	0.739312	0.714591	2.65904	1.5773
C260R104	0.000141718	4.22766	up	UNKNOWN	0	0	0	0			0	0.614256	0.605298	2.55899	1.41379
C173R105	0.000233507	5.03976	up	Lysozyme C II precursor	response to stimulus	0	0	0	GO:0042742: defense response to bacterium; GO:0019835: cytolysis; GO:0016998: cell wall macromolecule catabolic process		GO:0016798: hydrolase activity, acting on glycosyl bonds; GO:0003796: lysozyme activity	0.169521	0.401781	2.02488	1.47472
C200R105	0.031925	-3.07912	down	Sperm-associated antigen 7	Unknown/undecided	Spag7	100048812; 216873	Mm.432524		GO:0005634: nucleus	GO:0003676: nucleic acid binding	1.4212	0.842417	0.27359	0.691438
C025R106	0.017792	2.12115	up	Ig lambda chain C region	response to stimulus	0	0	0		GO:0005576: extracellular region	0	0.935863	0.800809	1.69863	1.10349
C052R107	0.0194192	3.30402	up	Protein FAM82B	Cell/tissue structure and development	FAM82B	51115	Hs.145386		GO:0000922: spindle pole; GO:0005737: cytoplasm; GO:0005739: mitochondrion; GO:0005856: cytoskeleton; GO:0005874: microtubule	GO:0005488: binding	0.876885	0.441458	1.45859	1.07957
C099R107	9.33358e-06	3.24842	up	Epoxide hydrolase 2	Response to stimulus	EPHX2	414425	Ssc.8278		GO:0005794: Golgi apparatus; GO:0005925: focal adhesion; GO:0005737: cytoplasm; GO:0005730: nucleolus	GO:0016787: hydrolase activity; GO:0004301: epoxide hydrolase activity	0.643046	0.434205	1.41048	1.64998
C040R108	0.00973249	-2.02015	down	Tropomyosin alpha-4 chain	Cell/tissue structure and development	TPM4	0	0	GO:0006928: cellular component movement; GO:0006936: muscle contraction; GO:0006979: response to oxidative stress; GO:0030049: muscle filament sliding	GO:0001725: stress fiber; GO:0005737: cytoplasm; GO:0005829: cytosol; GO:0005856: cytoskeleton; GO:0005862: muscle thin filament tropomyosin	GO:0003779: actin binding; GO:0005509: calcium ion binding; GO:0008307: structural constituent of muscle	1.2236	2.02381	1.00181	0.62003
C191R109	0.038178	2.53652	up	Hemoglobin subunit beta-1	Transport	hbb1	0	0	GO:0015671: oxygen transport	GO:0005833: hemoglobin complex	GO:0005344: oxygen transporter activity	1.08282	0.585435	1.48496	1.04997
C230R109	0.0283391	2.81431	up	Hemoglobin subunit beta	Transport	hbb	0	0	GO:0015671: oxygen transport	GO:0005833: hemoglobin complex	GO:0005344: oxygen transporter activity	0.978641	0.606752	1.70759	1.17186
C247R109	0.00945524	2.84714	up	Hemoglobin subunit beta	Transport	hbb	0	0	GO:0015671: oxygen transport	GO:0005833: hemoglobin complex	GO:0005344: oxygen transporter activity	1.04691	0.557386	1.58696	1.0731
C021R112	0.0308088	2.05935	up	Hemoglobin subunit beta-4	Transport	hbb4	0	0	GO:0006810: transport	GO:0005833: hemoglobin complex	GO:0005344: oxygen transporter activity; GO:0020037: heme binding; GO:0019825: oxygen binding; GO:0046872: metal ion binding	0.899155	0.762275	1.56979	1.3091
C160R112	0.00292944	-3.17882	down	Phospholemman precursor	Transport	Fxyd1	58971	Rn.3828	GO:0006811: ion transport	GO:0016020: membrane; GO:0016021: integral to membrane; GO:0034707: chloride channel complex	GO:0005254: chloride channel activity; GO:0005216: ion channel activity	1.30908	0.946886	0.297873	1.11134
C096R113	0.00318143	3.29979	up	Hemoglobin subunit beta	Transport	hbb	0	0	GO:0015671: oxygen transport	GO:0005833: hemoglobin complex	GO:0005344: oxygen transporter activity	0.958001	0.584742	1.92952	1.20594
C139R113	0.00267844	-2.10989	down	UNKNOWN	0	0	0	0			0	1.27467	1.21454	0.57564	0.657657
C120R115	0.00292944	2.19686	up	Rho-related GTP-binding protein RhoF precursor	Cell/tissue structure and development	RHOF	617894	Bt.62194	GO:0007264: small GTPase mediated signal transduction; GO:0007015: actin filament organization	GO:0005856: cytoskeleton; GO:0005886: plasma membrane; GO:0005737: cytoplasm; GO:0005622: intracellular	GO:0000166: nucleotide binding; GO:0005525: GTP binding	0.956947	0.63497	1.39494	1.14063
C200R115	0.0313099	2.3233	up	Trifunctional enzyme subunit beta, mitochondrial precursor	Lipid metabolism	HADHB	0	0			GO:0008415: acyltransferase activity; GO:0016740: transferase activity	1.1732	0.556243	1.29232	1.31126
C193R116	0.000280547	-3.04568	down	Serine/threonine-protein kinase N1	Cell cycle function	PKN1	5585	Hs.466044	GO:0006355: regulation of transcription, DNA-dependent; GO:0006468: protein phosphorylation; GO:0006972: hyperosmotic response; GO:0007165: signal transduction; GO:0007257: activation of JUN kinase activity; GO:0016568: chromatin modification; GO:0034339:	GO:0005622: intracellular; GO:0005634: nucleus; GO:0005737: cytoplasm; GO:0005768: endosome; GO:0005886: plasma membrane; GO:0016023: cytoplasmic membrane-bounded vesicle	GO:0000166: nucleotide binding; GO:0003682: chromatin binding; GO:0004672: protein kinase activity; GO:0004674: protein serine/threonine kinase activity; GO:0004697: protein kinase C activity; GO:0005080: protein kinase C binding; GO:0005515: protein binding; GO:0005524: ATP binding; GO:0016740: transferase activity; GO:0017049: GTP-Rho binding; GO:0030374: ligand-dependent nuclear receptor trans…	1.4699	1.7403	0.5714	0.681245
C037R117	0.0306203	-2.90275	down	BCL2/adenovirus E1B 19 kDa protein-interacting protein 3	Apoptosis	Bnip3	12176	Mm.378890	GO:0001666: response to hypoxia; GO:0006309: DNA fragmentation involved in apoptotic nuclear change; GO:0006338: chromatin remodeling; GO:0006915: apoptosis; GO:0006916: anti-apoptosis; GO:0006917: induction of apoptosis; GO:0008219: cell death; GO:000863	GO:0005634: nucleus; GO:0005635: nuclear envelope; GO:0005654: nucleoplasm; GO:0005737: cytoplasm; GO:0005739: mitochondrion; GO:0016020: membrane; GO:0016021: integral to membrane; GO:0030425: dendrite; GO:0031307: integral to mitochondrial outer membran	GO:0005515: protein binding; GO:0042802: identical protein binding; GO:0042803: protein homodimerization activity; GO:0046982: protein heterodimerization activity; GO:0051020: GTPase binding	0.92376	1.69941	0.585449	0.898733
C120R118	0.0315835	2.21086	up	Protein PHS1	Unknown/undecided	PHS1	853348	0	GO:0006633: fatty acid biosynthetic process	GO:0005783: endoplasmic reticulum; GO:0005789: endoplasmic reticulum membrane; GO:0016020: membrane; GO:0016021: integral to membrane	GO:0005515: protein binding; GO:0016829: lyase activity	0.86052	0.732164	1.61872	1.02547
C220R118	3.3852e-06	5.84323	up	Fucolectin-6 precursor	response to stimulus	0	0	0	GO:0001868: regulation of complement activation, lectin pathway; GO:0010185: regulation of cellular defense response; GO:0045088: regulation of innate immune response	GO:0005615: extracellular space	GO:0005509: calcium ion binding; GO:0005529: sugar binding; GO:0042806: fucose binding	0.326244	0.40075	2.34167	1.82091
C169R119	3.85402e-06	8.36523	up	118767 pfam10243, MIP-T3, Microtubule-binding protein MIP-T3. This protein, which interacts with both microtubules and TRAF3 (tumour necrosis factor receptor-associated factor 3), is conserved from worms to humans. The N-terminal region is the microtu...	Cell/tissue structure and development	0	0	0			0	0.0783079	0.272203	2.27704	2.13684
C105R121	0.0133262	-2.14096	down	Abhydrolase domain-containing protein 12	Unknown/undecided	Abhd12	76192	Mm.112632	GO:0007601: visual perception; GO:0050896: response to stimulus	GO:0016020: membrane; GO:0016021: integral to membrane	GO:0016787: hydrolase activity; GO:0047372: acylglycerol lipase activity	1.19813	1.45113	0.677797	0.882386
C196R121	0.0340315	2.39105	up	UNKNOWN	0	0	0	0			0	0.909493	0.802212	1.91812	1.51058
C258R121	0.0370502	2.11942	up	UDP-glucose 4-epimerase	Carbohydrate metabolism	Gale	114860	Rn.29908	GO:0019388: galactose catabolic process; GO:0044237: cellular metabolic process; GO:0005975: carbohydrate metabolic process		GO:0050662: coenzyme binding; GO:0042803: protein homodimerization activity; GO:0016853: isomerase activity; GO:0005488: binding; GO:0003978: UDP-glucose 4-epimerase activity	1.01817	0.746574	1.58231	1.10591
C090R122	0.0428729	2.13276	up	Mitochondrial ribosomal protein 63	Protein synthesis	mrp63	393748	Dr.76553	GO:0006412: translation	GO:0005739: mitochondrion; GO:0005761: mitochondrial ribosome; GO:0005840: ribosome	GO:0003735: structural constituent of ribosome	0.844013	0.825272	1.76011	0.767856
C109R122	0.00908132	3.95021	up	Superoxide dismutase [Cu-Zn]	protein folding	sod1	30553	Dr.75822	GO:0000187: activation of MAPK activity; GO:0000303: response to superoxide; GO:0001541: ovarian follicle development; GO:0001819: positive regulation of cytokine production; GO:0001895: retina homeostasis; GO:0002262: myeloid cell homeostasis; GO:0006302	GO:0005615: extracellular space; GO:0005634: nucleus; GO:0005737: cytoplasm; GO:0005739: mitochondrion; GO:0005829: cytosol; GO:0031012: extracellular matrix; GO:0031410: cytoplasmic vesicle; GO:0032839: dendrite cytoplasm; GO:0043025: neuronal cell body;	GO:0004784: superoxide dismutase activity; GO:0005507: copper ion binding; GO:0008270: zinc ion binding; GO:0030346: protein phosphatase 2B binding; GO:0051087: chaperone binding	0.983331	0.880836	3.47949	1.6341
C207R122	0.00671049	2.62077	up	Trypsinogen-like protein 3 precursor	Proteolysis	trp3	0	0	GO:0006508: proteolysis; GO:0007613: memory; GO:0008219: cell death; GO:0009611: response to wounding; GO:0031642: negative regulation of myelination; GO:0043616: keratinocyte proliferation; GO:0048681: negative regulation of axon regeneration; GO:0048812	GO:0005576: extracellular region; GO:0005615: extracellular space; GO:0005737: cytoplasm	GO:0004252: serine-type endopeptidase activity; GO:0005515: protein binding; GO:0008233: peptidase activity	0.902153	0.502052	1.31576	1.33471
C076R123	0.016494	2.54145	up	Methionine-R-sulfoxide reductase B1	Response to stimulus	sepx1	0	Dr.24956	GO:0055114: oxidation-reduction process	GO:0005737: cytoplasm; GO:0005634: nucleus	GO:0008113: peptide-methionine-(S)-S-oxide reductase activity; GO:0016491: oxidoreductase activity; GO:0046872: metal ion binding	1.15767	0.447597	1.13754	1.26789
C044R125	0.0407561	2.66504	up	Cytochrome c oxidase subunit 4 isoform 2, mitochondrial precursor	Generation of precursor metabolites and energy	0	0	0		GO:0005739: mitochondrion; GO:0005743: mitochondrial inner membrane; GO:0005634: nucleus	GO:0004129: cytochrome-c oxidase activity	0.883248	1.0704	2.85266	0.867434
C162R125	0.0436743	2.20291	up	Endoplasmin precursor	protein folding	HSP90B1	374163	Gga.4724	GO:0001666: response to hypoxia; GO:0006916: anti-apoptosis; GO:0006457: protein folding; GO:0043666: regulation of phosphoprotein phosphatase activity; GO:0031247: actin rod assembly; GO:0030433: ER-associated protein catabolic process; GO:0071318: cellu	GO:0005829: cytosol; GO:0005783: endoplasmic reticulum; GO:0005788: endoplasmic reticulum lumen; GO:0005789: endoplasmic reticulum membrane; GO:0005792: microsome; GO:0030496: midbody; GO:0048471: perinuclear region of cytoplasm; GO:0044459: plasma membra	GO:0000166: nucleotide binding; GO:0003723: RNA binding; GO:0005524: ATP binding; GO:0019903: protein phosphatase binding; GO:0051082: unfolded protein binding; GO:0050750: low-density lipoprotein particle receptor binding; GO:0046790: virion binding	0.883987	0.584933	1.28855	1.31545
C186R125	8.92193e-09	-3.54059	down	Small nuclear ribonucleoprotein F	Transcription	snrpf	380595	Xl.55007	GO:0000387: spliceosomal snRNP assembly; GO:0000398: nuclear mRNA splicing, via spliceosome; GO:0006366: transcription from RNA polymerase II promoter; GO:0006369: termination of RNA polymerase II transcription; GO:0006397: mRNA processing; GO:0008334: hi	GO:0005634: nucleus; GO:0005654: nucleoplasm; GO:0005681: spliceosomal complex; GO:0005683: U7 snRNP; GO:0005689: U12-type spliceosomal complex; GO:0005829: cytosol; GO:0030532: small nuclear ribonucleoprotein complex; GO:0071013: catalytic step 2 spliceo	GO:0003723: RNA binding; GO:0005515: protein binding	1.48905	1.10878	0.313164	0.854823
C118R126	0.0199055	2.30462	up	Microsomal glutathione S-transferase 3	response to stimulus	MGST3	4259	Hs.191734	GO:0002540: leukotriene production involved in inflammatory response; GO:0019370: leukotriene biosynthetic process	GO:0005783: endoplasmic reticulum; GO:0005792: microsome	GO:0004602: glutathione peroxidase activity	0.873882	0.769109	1.7725	1.17409
C168R126	0.000678223	-2.52663	down	Dehydrogenase/reductase SDR family member 13 precursor	Response to stimulus	DHRS13	514903	Bt.27335	GO:0055114: oxidation-reduction process	GO:0005576: extracellular region	GO:0016491: oxidoreductase activity; GO:0005488: binding	1.61501	1.39295	0.551306	0.79181
C196R126	0.0417466	2.26337	up	WD repeat-containing protein 5	Transcription	WDR5	100125836	Bt.39594	GO:0001501: skeletal system development; GO:0006355: regulation of transcription, DNA-dependent; GO:0016568: chromatin modification; GO:0043966: histone H3 acetylation; GO:0051568: histone H3-K4 methylation	GO:0005622: intracellular; GO:0005634: nucleus; GO:0005671: Ada2/Gcn5/Ada3 transcription activator complex; GO:0035097: histone methyltransferase complex; GO:0048188: Set1C/COMPASS complex; GO:0071339: MLL1 complex	GO:0005515: protein binding; GO:0042800: histone methyltransferase activity (H3-K4 specific)	0.922688	0.601634	1.36172	1.25528
C216R126	0.0201805	3.54296	up	Superoxide dismutase [Cu-Zn]	protein folding	sod1	30553	Dr.75822	GO:0000187: activation of MAPK activity; GO:0000303: response to superoxide; GO:0001541: ovarian follicle development; GO:0001819: positive regulation of cytokine production; GO:0001895: retina homeostasis; GO:0002262: myeloid cell homeostasis; GO:0006302	GO:0005615: extracellular space; GO:0005634: nucleus; GO:0005737: cytoplasm; GO:0005739: mitochondrion; GO:0005829: cytosol; GO:0031012: extracellular matrix; GO:0031410: cytoplasmic vesicle; GO:0032839: dendrite cytoplasm; GO:0043025: neuronal cell body;	GO:0004784: superoxide dismutase activity; GO:0005507: copper ion binding; GO:0008270: zinc ion binding; GO:0030346: protein phosphatase 2B binding; GO:0051087: chaperone binding	0.746798	0.790569	2.80095	1.5579
C235R126	0.00137705	3.60655	up	Hemoglobin subunit beta-1	Transport	hbb1	0	0	GO:0015671: oxygen transport	GO:0005833: hemoglobin complex	GO:0005344: oxygen transporter activity	0.525734	0.654884	2.36187	1.21613
C042R127	0.038178	3.48191	up	Vitellogenin-3 precursor	Transport	VTG3	0	Gga.9649			GO:0005319: lipid transporter activity	0.99169	0.975049	3.39503	3.03363
C074R127	0.031988	2.01207	up	Calreticulin precursor	Transcription	CALR	100009050	Ocu.1840	GO:0000122: negative regulation of transcription from RNA polymerase II promoter; GO:0002502: peptide antigen assembly with MHC class I protein complex; GO:0006355: regulation of transcription, DNA-dependent; GO:0006457: protein folding; GO:0006611: prote	GO:0001669: acrosomal vesicle; GO:0005576: extracellular region; GO:0005578: proteinaceous extracellular matrix; GO:0005615: extracellular space; GO:0005622: intracellular; GO:0005625: soluble fraction; GO:0005634: nucleus; GO:0005737: cytoplasm; GO:00057	GO:0001849: complement component C1q binding; GO:0003677: DNA binding; GO:0003729: mRNA binding; GO:0005178: integrin binding; GO:0005506: iron ion binding; GO:0005509: calcium ion binding; GO:0005515: protein binding; GO:0005529: sugar binding; GO:0008270: zinc ion binding; GO:0016564: transcription repressor activity; GO:0030246: carbohydrate binding; GO:0031625: ubiquitin protein ligase bindin…	0.916468	0.646629	1.30106	1.22029
C099R127	0.0158908	2.91926	up	Hemoglobin subunit beta	Transport	hbb	0	0	GO:0015671: oxygen transport	GO:0005833: hemoglobin complex	GO:0005344: oxygen transporter activity	0.94884	0.616046	1.7984	1.13319
C208R127	0.00229798	3.1832	up	Ras-related protein Rab-18	Transport	RAB18	420483	Gga.42447	GO:0006355: regulation of transcription, DNA-dependent; GO:0015031: protein transport; GO:0007264: small GTPase mediated signal transduction	GO:0005622: intracellular	GO:0005525: GTP binding; GO:0008134: transcription factor binding; GO:0005524: ATP binding; GO:0000166: nucleotide binding	0.774681	0.513791	1.6355	1.1755
C070R128	0.0247887	-3.64982	down	Fibrinogen beta chain precursor	Cell/tissue structure and development	FGB	2244	Hs.300774	GO:0007165: signal transduction; GO:0030168: platelet activation; GO:0051258: protein polymerization; GO:0051592: response to calcium ion	GO:0005576: extracellular region; GO:0005577: fibrinogen complex; GO:0005938: cell cortex; GO:0009897: external side of plasma membrane; GO:0031091: platelet alpha granule	GO:0005102: receptor binding; GO:0030674: protein binding, bridging; GO:0043499: eukaryotic cell surface binding; GO:0051087: chaperone binding	1.11895	1.38335	0.379018	0.799414
C144R128	0.0451925	2.44993	up	14 kDa transmembrane protein	Cell/tissue structure and development	0	0	0	GO:0007275: multicellular organismal development; GO:0009607: response to biotic stimulus; GO:0030500: regulation of bone mineralization	GO:0005886: plasma membrane; GO:0016021: integral to membrane	0	0.590137	0.71527	1.75236	1.18604
C174R128	0.00377097	2.66251	up	Hemoglobin subunit alpha	Transport	hba	0	0	GO:0015671: oxygen transport	GO:0005833: hemoglobin complex	GO:0005344: oxygen transporter activity	0.662315	0.770457	2.05135	1.16115
C165R129	0.0357134	-2.15597	down	Ependymin precursor	Cell/tissue structure and development	epd	0	0	GO:0008152: metabolic process	GO:0005739: mitochondrion	GO:0008168: methyltransferase activity; GO:0016740: transferase activity	1.09247	1.69746	0.787332	0.894151
C193R129	0.0201616	2.09456	up	Fumarylacetoacetase	protein metabolism	FAH	2184	Hs.73875	GO:0006527: arginine catabolic process; GO:0006559: L-phenylalanine catabolic process; GO:0006572: tyrosine catabolic process; GO:0034641: cellular nitrogen compound metabolic process; GO:0009072: aromatic amino acid family metabolic process	GO:0005829: cytosol	GO:0004334: fumarylacetoacetase activity; GO:0016787: hydrolase activity; GO:0046872: metal ion binding	0.751967	1.00532	2.10571	1.00494
C198R129	0.00150377	2.43247	up	Cathepsin F precursor	Proteolysis	Ctsf	56464	Mm.29561	GO:0006508: proteolysis		GO:0008233: peptidase activity; GO:0004197: cysteine-type endopeptidase activity	0.82118	0.630583	1.53387	1.23621
C107R130	0.00401096	-2.22073	down	Cold-inducible RNA-binding protein	response to stimulus	CIRBP	1153	Hs.634522	GO:0007369: gastrulation; GO:0009409: response to cold; GO:0009790: embryo development; GO:0016477: cell migration; GO:0022008: neurogenesis; GO:0045727: positive regulation of translation; GO:0048255: mRNA stabilization; GO:0048793: pronephros developmen	GO:0005634: nucleus; GO:0005737: cytoplasm; GO:0005840: ribosome	GO:0003729: mRNA binding; GO:0003730: mRNA 3'-UTR binding; GO:0005515: protein binding; GO:0019899: enzyme binding	1.28751	1.43544	0.64638	0.807536
C217R130	0.0100005	-2.86476	down	UNKNOWN	0	0	0	0			0	1.40243	1.66098	0.579799	0.687801
C061R131	0.0171541	2.97674	up	Hemoglobin subunit alpha	Transport	hba	0	0	GO:0015671: oxygen transport	GO:0005833: hemoglobin complex	GO:0005344: oxygen transporter activity	0.577876	0.614439	1.82903	1.06541
C121R131	0.00212013	4.32154	up	Serum albumin 2 precursor	Transport	alb2	0	0	GO:0006810: transport	GO:0005615: extracellular space	0	0.757895	0.382159	1.65152	1.53647
C065R132	0.00256181	2.45147	up	Methionine synthase	Protein metabolism	Mtr	238505	Mm.40335	GO:0042558: pteridine-containing compound metabolic process; GO:0044237: cellular metabolic process; GO:0008652: cellular amino acid biosynthetic process	GO:0005622: intracellular; GO:0005737: cytoplasm	GO:0008270: zinc ion binding; GO:0046872: metal ion binding; GO:0031419: cobalamin binding; GO:0016740: transferase activity; GO:0008168: methyltransferase activity; GO:0008705: methionine synthase activity; GO:0008898: homocysteine S-methyltransferase activity	0.766636	0.72832	1.78545	1.20148
C224R132	2.18072e-05	2.72848	up	Probable polypeptide N-acetylgalactosaminyltransferase 8	Protein biosynthetic process	GALNT8	26290	Hs.511985		GO:0000139: Golgi membrane; GO:0005794: Golgi apparatus; GO:0016020: membrane; GO:0016021: integral to membrane	GO:0004653: polypeptide N-acetylgalactosaminyltransferase activity; GO:0005529: sugar binding; GO:0016757: transferase activity, transferring glycosyl groups	0.985348	0.961502	2.62344	1.05244
C252R132	0.00554323	2.09544	up	Aldehyde dehydrogenase, mitochondrial precursor	Response to stimulus	Aldh2	29539	Rn.101781	GO:0055114: oxidation-reduction process		GO:0016491: oxidoreductase activity	1.10705	0.536698	1.12462	1.10708
C013R133	0.0144875	2.23828	up	Endoplasmin precursor	Protein synthesis	HSP90B1	374163	Gga.4724	GO:0001666: response to hypoxia; GO:0006916: anti-apoptosis; GO:0006457: protein folding; GO:0043666: regulation of phosphoprotein phosphatase activity; GO:0031247: actin rod assembly; GO:0030433: ER-associated protein catabolic process; GO:0071318: cellu	GO:0005829: cytosol; GO:0005783: endoplasmic reticulum; GO:0005788: endoplasmic reticulum lumen; GO:0005789: endoplasmic reticulum membrane; GO:0005792: microsome; GO:0030496: midbody; GO:0048471: perinuclear region of cytoplasm; GO:0044459: plasma membra	GO:0000166: nucleotide binding; GO:0003723: RNA binding; GO:0005524: ATP binding; GO:0019903: protein phosphatase binding; GO:0051082: unfolded protein binding; GO:0050750: low-density lipoprotein particle receptor binding; GO:0046790: virion binding	1.02805	0.550024	1.23111	1.2134
C086R134	0.0128743	2.39816	up	Carbonyl reductase [NADPH] 1	Molecule metabolism	Cbr1	29224	Rn.3425	GO:0017144: drug metabolic process; GO:0042373: vitamin K metabolic process		GO:0004090: carbonyl reductase (NADPH) activity	0.957971	0.584059	1.40066	0.875229
C216R135	3.91661e-09	5.87316	up	Solute carrier family 28 member 3	Transport	SLC28A3	64078	Hs.591877	GO:0001895: retina homeostasis; GO:0015860: purine nucleoside transport; GO:0015864: pyrimidine nucleoside transport; GO:0055085: transmembrane transport; GO:0055086: nucleobase, nucleoside and nucleotide metabolic process	GO:0005886: plasma membrane; GO:0016021: integral to membrane	GO:0001882: nucleoside binding; GO:0005415: nucleoside:sodium symporter activity; GO:0015389: pyrimidine- and adenine-specific:sodium symporter activity; GO:0015390: purine-specific nucleoside:sodium symporter activity	0.566459	0.551466	3.23885	2.85226
C067R137	2.03012e-05	2.12642	up	UNKNOWN	0	0	0	0			0	0.739088	0.78513	1.66952	1.18278
C060R138	0.0145846	2.36999	up	Cysteine-rich with EGF-like domain protein 2 precursor	Transport	creld2	393495	Dr.119670			GO:0005509: calcium ion binding	0.895782	0.62894	1.49059	1.16602
C110R138	0.0094361	2.81331	up	Peptidyl-prolyl cis-trans isomerase, mitochondrial precursor	protein folding	Ppif	105675	Mm.41656	GO:0006457: protein folding; GO:0008637: apoptotic mitochondrial changes	GO:0005739: mitochondrion	GO:0016853: isomerase activity; GO:0003755: peptidyl-prolyl cis-trans isomerase activity	0.680908	0.593237	1.66896	1.32116
C090R142	0.0322112	2.34482	up	40S ribosomal protein S13	Protein synthesis	rps13	0	0	GO:0006412: translation; GO:0006414: translational elongation; GO:0006415: translational termination; GO:0010467: gene expression; GO:0016032: viral reproduction; GO:0019058: viral infectious cycle; GO:0019083: viral transcription; GO:0031018: endocrine p	GO:0005634: nucleus; GO:0005730: nucleolus; GO:0005829: cytosol; GO:0005840: ribosome; GO:0022627: cytosolic small ribosomal subunit; GO:0005622: intracellular	GO:0003729: mRNA binding; GO:0003735: structural constituent of ribosome; GO:0005515: protein binding	0.870181	0.589003	1.3811	1.03156
C134R142	0.00298302	-4.76105	down	PDZ and LIM domain protein 4	Protein synthesis	PDLIM4	395643	Gga.7467			GO:0046872: metal ion binding; GO:0008270: zinc ion binding	1.13562	2.32459	0.488252	0.919104
C157R142	0.00310748	3.24141	up	Coproporphyrinogen III oxidase, mitochondrial precursor	protein metabolism/ oxygen transport?	CPOX	1371	Hs.476982	GO:0006778: porphyrin metabolic process; GO:0006782: protoporphyrinogen IX biosynthetic process; GO:0006783: heme biosynthetic process; GO:0010039: response to iron ion; GO:0010288: response to lead ion; GO:0017085: response to insecticide; GO:0046685: re	GO:0005737: cytoplasm; GO:0005739: mitochondrion; GO:0005743: mitochondrial inner membrane; GO:0005758: mitochondrial intermembrane space	GO:0004109: coproporphyrinogen oxidase activity; GO:0016491: oxidoreductase activity; GO:0042803: protein homodimerization activity	1.00214	0.648643	2.10252	1.14516
C140R143	0.00539011	4.46613	up	Hemoglobin subunit beta-1	Transport	hbb1	0	0	GO:0015671: oxygen transport	GO:0005833: hemoglobin complex	GO:0005344: oxygen transporter activity	0.891569	0.551251	2.46195	1.19885
C182R143	1.77231e-06	9.05764	up	114515 pfam05793, TFIIF_alpha, Transcription initiation factor IIF, alpha subunit (TFIIF-alpha). Transcription initiation factor IIF, alpha subunit (TFIIF-alpha) or RNA polymerase II-associating protein 74 (RAP74) is the large subunit of transcription...	Transcription	0	0	0			0	0.127646	0.343111	3.10777	1.94218
C015R144	0.0409814	2.45034	up	Calreticulin precursor	Transcription	CALR	811	Hs.515162	GO:0006457: protein folding	GO:0005783: endoplasmic reticulum	GO:0005509: calcium ion binding; GO:0051082: unfolded protein binding	1.01267	0.578236	1.41687	1.11545
C098R145	0.009411	3.66328	up	Hemoglobin subunit beta	Transport	hbb	0	0	GO:0015671: oxygen transport	GO:0005833: hemoglobin complex	GO:0005344: oxygen transporter activity	0.872066	0.455997	1.67044	1.37907
C001R146	0.00318143	2.47261	up	NADH-ubiquinone oxidoreductase chain 2	Generation of precursor metabolites and energy	MT-ND2	808316	0	GO:0006120: mitochondrial electron transport, NADH to ubiquinone; GO:0006810: transport; GO:0022900: electron transport chain; GO:0042773: ATP synthesis coupled electron transport	GO:0005739: mitochondrion; GO:0005743: mitochondrial inner membrane; GO:0005747: mitochondrial respiratory chain complex I; GO:0016021: integral to membrane; GO:0016020: membrane; GO:0070469: respiratory chain	GO:0008137: NADH dehydrogenase (ubiquinone) activity; GO:0016491: oxidoreductase activity	0.645058	0.699225	1.72891	1.3679
C089R147	0.0380378	2.5982	up	40S ribosomal protein S13	Protein synthesis	rps13	0	0	GO:0006412: translation; GO:0006414: translational elongation; GO:0006415: translational termination; GO:0010467: gene expression; GO:0016032: viral reproduction; GO:0019058: viral infectious cycle; GO:0019083: viral transcription; GO:0031018: endocrine p	GO:0005634: nucleus; GO:0005730: nucleolus; GO:0005829: cytosol; GO:0005840: ribosome; GO:0022627: cytosolic small ribosomal subunit; GO:0005622: intracellular	GO:0003729: mRNA binding; GO:0003735: structural constituent of ribosome; GO:0005515: protein binding	0.967822	0.710044	1.84484	0.967161
C117R147	0.0424318	2.46296	up	UNKNOWN	0	0	0	0			0	0.866079	0.605332	1.4909	1.14146
C152R147	0.0150546	3.12352	up	UNKNOWN	0	0	0	0			0	0.983223	0.991997	3.09853	0.95098
C156R147	1.23056e-05	-2.05331	down	UNKNOWN	0	0	0	0			0	1.05375	1.29045	0.628472	0.976174
C241R147	0.011781	2.70169	up	Glutathione transferase omega-1	response to stimulus	GSTO1	9446	Hs.190028	GO:0008152: metabolic process	GO:0005737: cytoplasm	GO:0004364: glutathione transferase activity	0.926327	0.688212	1.85934	0.693016
C003R148	0.00164166	4.6613	up	Superoxide dismutase [Cu-Zn]	protein folding	sod1	30553	Dr.75822	GO:0000187: activation of MAPK activity; GO:0000303: response to superoxide; GO:0001541: ovarian follicle development; GO:0001819: positive regulation of cytokine production; GO:0001895: retina homeostasis; GO:0002262: myeloid cell homeostasis; GO:0006302	GO:0005615: extracellular space; GO:0005634: nucleus; GO:0005737: cytoplasm; GO:0005739: mitochondrion; GO:0005829: cytosol; GO:0031012: extracellular matrix; GO:0031410: cytoplasmic vesicle; GO:0032839: dendrite cytoplasm; GO:0043025: neuronal cell body;	GO:0004784: superoxide dismutase activity; GO:0005507: copper ion binding; GO:0008270: zinc ion binding; GO:0030346: protein phosphatase 2B binding; GO:0051087: chaperone binding	0.777675	0.628314	2.92876	1.49385
C032R148	0.0247887	2.22451	up	2-amino-3-ketobutyrate coenzyme A ligase, mitochondrial precursor	Protein metabolism	GCAT	23464	Hs.54609	GO:0006520: cellular amino acid metabolic process; GO:0009058: biosynthetic process	GO:0005739: mitochondrion; GO:0005743: mitochondrial inner membrane	GO:0008415: acyltransferase activity; GO:0008890: glycine C-acetyltransferase activity; GO:0030170: pyridoxal phosphate binding; GO:0016769: transferase activity, transferring nitrogenous groups	0.922241	0.843821	1.87709	0.940388
C106R148	0.00611928	2.49029	up	Carbonyl reductase [NADPH] 1	Molecule metabolism	Cbr1	29224	Rn.3425	GO:0017144: drug metabolic process; GO:0042373: vitamin K metabolic process		GO:0004090: carbonyl reductase (NADPH) activity	1.0166	0.568662	1.41613	0.939155
C182R148	0.00377209	2.54854	up	5-hydroxyisourate hydrolase	Transport	urah	751742	Dr.91711	GO:0006810: transport		0	0.771273	0.744474	1.89732	1.20067
C190R148	0.0140739	2.02616	up	Septin-7	Cell cycle function	39326	989	Hs.191346		GO:0031105: septin complex	GO:0000166: nucleotide binding; GO:0005525: GTP binding	0.88452	0.754976	1.5297	1.09757
C220R148	0.0200243	3.40179	up	Superoxide dismutase [Cu-Zn]	protein folding	sod1	30553	Dr.75822	GO:0000187: activation of MAPK activity; GO:0000303: response to superoxide; GO:0001541: ovarian follicle development; GO:0001819: positive regulation of cytokine production; GO:0001895: retina homeostasis; GO:0002262: myeloid cell homeostasis; GO:0006302	GO:0005615: extracellular space; GO:0005634: nucleus; GO:0005737: cytoplasm; GO:0005739: mitochondrion; GO:0005829: cytosol; GO:0031012: extracellular matrix; GO:0031410: cytoplasmic vesicle; GO:0032839: dendrite cytoplasm; GO:0043025: neuronal cell body;	GO:0004784: superoxide dismutase activity; GO:0005507: copper ion binding; GO:0008270: zinc ion binding; GO:0030346: protein phosphatase 2B binding; GO:0051087: chaperone binding	0.807454	0.792015	2.69427	1.32509
C098R149	0.0279286	-3.0426	down	Sterol regulatory element-binding protein 1	Lipid metabolism	SREBF1	6720	Hs.592123	GO:0006355: regulation of transcription, DNA-dependent	GO:0005634: nucleus	GO:0030528: transcription regulator activity	1.37486	2.12294	0.697738	0.929484
C099R149	0.000319552	4.81982	up	Lysozyme C II precursor	response to stimulus	0	0	0	GO:0042742: defense response to bacterium; GO:0019835: cytolysis; GO:0016998: cell wall macromolecule catabolic process		GO:0016798: hydrolase activity, acting on glycosyl bonds; GO:0003796: lysozyme activity	0.179683	0.399892	1.92741	1.76045
C186R149	0.00696594	2.57215	up	Hemoglobin subunit alpha	Transport	hba	0	0	GO:0015671: oxygen transport	GO:0005833: hemoglobin complex	GO:0005344: oxygen transporter activity	0.538566	0.779366	2.00465	1.11762
C262R149	0.000678223	4.20813	up	Complement C3-1	response to stimulus	c3	0	0	GO:0006954: inflammatory response; GO:0006956: complement activation	GO:0005576: extracellular region; GO:0005615: extracellular space	GO:0004866: endopeptidase inhibitor activity	0.302439	0.641988	2.70157	1.15066
C040R150	0.00145372	2.24409	up	TBCC domain-containing protein 1	Cell cycle function	tbccd1	100037389	Dr.8778	GO:0000902: cell morphogenesis	GO:0000922: spindle pole; GO:0005737: cytoplasm; GO:0005856: cytoskeleton; GO:0005815: microtubule organizing center	GO:0005488: binding	0.834757	0.777759	1.74536	1.15568
C043R150	0.0148334	2.98521	up	Hemoglobin subunit alpha-4	Transport	hba4	0	0	GO:0015671: oxygen transport	GO:0005833: hemoglobin complex	GO:0005344: oxygen transporter activity	0.93971	0.533926	1.59388	0.982656
C133R150	0.0031667	-2.65991	down	UNKNOWN	0	0	0	0		GO:0016020: membrane; GO:0016021: integral to membrane	0	1.32417	1.29484	0.486799	0.549585
C010R151	0.0344662	3.98281	up	Cytochrome c	Generation of precursor metabolites and energy	cyc	415158	Dr.76432	GO:0006309: DNA fragmentation involved in apoptotic nuclear change	GO:0005829: cytosol	GO:0045155: electron transporter, transferring electrons from CoQH2-cytochrome c reductase complex and cytochrome c oxidase complex activity	0.623042	0.418023	1.66491	1.03661
C027R151	0.0251471	2.018	up	Phosphoglycerate mutase 1	Generation of precursor metabolites and energy	PGAM1	5223; 642969	Hs.592599; Hs.632918	GO:0005975: carbohydrate metabolic process; GO:0006006: glucose metabolic process; GO:0006094: gluconeogenesis; GO:0006096: glycolysis; GO:0006110: regulation of glycolysis; GO:0043456: regulation of pentose-phosphate shunt; GO:0045730: respiratory burst	GO:0005829: cytosol	GO:0004082: bisphosphoglycerate mutase activity; GO:0004083: 2,3-bisphospho-D-glycerate 2-phosphohydrolase activity; GO:0004619: phosphoglycerate mutase activity; GO:0016787: hydrolase activity; GO:0016853: isomerase activity; GO:0019901: protein kinase binding	1.0937	0.624242	1.25972	1.23825
C082R151	0.0481326	-2.34457	down	Copper-transporting ATPase 1	Transport	ATP7A	538	Hs.496414	GO:0001568: blood vessel development; GO:0001701: in utero embryonic development; GO:0001836: release of cytochrome c from mitochondria; GO:0001974: blood vessel remodeling; GO:0002082: regulation of oxidative phosphorylation; GO:0006568: tryptophan metab	GO:0005783: endoplasmic reticulum; GO:0000299: integral to membrane of membrane fraction; GO:0005737: cytoplasm; GO:0005770: late endosome; GO:0005794: Golgi apparatus; GO:0005802: trans-Golgi network; GO:0005829: cytosol; GO:0005886: plasma membrane; GO:	GO:0000166: nucleotide binding; GO:0004008: copper-exporting ATPase activity; GO:0005375: copper ion transmembrane transporter activity; GO:0005507: copper ion binding; GO:0005515: protein binding; GO:0005524: ATP binding; GO:0015662: ATPase activity, coupled to transmembrane movement of ions, phosphorylative mechanism; GO:0016532: superoxide dismutase copper chaperone activity; GO:0016787: hydro…	1.46688	1.20521	0.514042	0.953568
C256R151	0.00628613	2.06662	up	Homogentisate 1,2-dioxygenase	Response to stimulus	HGD	3081	Hs.368254	GO:0055114: oxidation-reduction process; GO:0006559: L-phenylalanine catabolic process; GO:0006570: tyrosine metabolic process		GO:0004411: homogentisate 1,2-dioxygenase activity	1.03183	0.692222	1.43056	1.23454
C053R152	0.000389956	3.72105	up	Thymidine phosphorylase precursor	Nucleotide metabolism	TYMP	1890	Hs.592212	GO:0000002: mitochondrial genome maintenance; GO:0001525: angiogenesis; GO:0006206: pyrimidine base metabolic process; GO:0006220: pyrimidine nucleotide metabolic process; GO:0006260: DNA replication; GO:0006935: chemotaxis; GO:0007275: multicellular orga	GO:0005829: cytosol	GO:0005161: platelet-derived growth factor receptor binding; GO:0008083: growth factor activity; GO:0009032: thymidine phosphorylase activity; GO:0016763: transferase activity, transferring pentosyl groups; GO:0016154: pyrimidine-nucleoside phosphorylase activity	0.972692	0.598994	2.22889	0.976667
C057R153	0.00774038	2.33678	up	Hemoglobin subunit alpha	Transport	hba	0	0	GO:0015671: oxygen transport	GO:0005833: hemoglobin complex	GO:0005344: oxygen transporter activity	0.534773	0.877683	2.05095	1.06028
C105R153	0.0478912	-2.14961	down	Beta-2 adrenergic receptor	cell cycle/transport????	adrb2	0	0	GO:0007190: activation of adenylate cyclase activity	GO:0016021: integral to membrane	GO:0004941: beta2-adrenergic receptor activity	1.24251	1.41262	0.657149	0.749588
C174R155	0.0163173	2.30871	up	26S proteasome non-ATPase regulatory subunit 3	Proteolysis	PSMD3	5709	Hs.12970	GO:0042176: regulation of protein catabolic process	GO:0000502: proteasome complex	GO:0030234: enzyme regulator activity; GO:0005488: binding	0.928566	0.664768	1.53476	1.05028
C015R156	0.00115778	3.07816	up	Hemoglobin subunit alpha	Transport	hba	0	0	GO:0015671: oxygen transport	GO:0005833: hemoglobin complex	GO:0005344: oxygen transporter activity	0.619855	0.745201	2.29385	1.37783
C035R156	0.0333547	2.21867	up	Apoptosis-inducing factor 1, mitochondrial precursor	Apoptosis	AIFM1	9131	Hs.424932	GO:0006919: activation of caspase activity; GO:0006309: DNA fragmentation involved in apoptotic nuclear change; GO:0051402: neuron apoptosis; GO:0055114: oxidation-reduction process; GO:0070059: apoptosis in response to endoplasmic reticulum stress; GO:00	GO:0005792: microsome; GO:0005829: cytosol; GO:0005625: soluble fraction; GO:0005634: nucleus; GO:0005737: cytoplasm; GO:0005758: mitochondrial intermembrane space; GO:0005739: mitochondrion	GO:0016491: oxidoreductase activity; GO:0050660: flavin adenine dinucleotide binding; GO:0009055: electron carrier activity	0.985711	0.674886	1.49735	1.16236
C066R156	0.0061096	8.21888	up	Epoxide hydrolase 2	Response to stimulus	EPHX2	2053	Hs.212088	GO:0006805: xenobiotic metabolic process; GO:0006874: cellular calcium ion homeostasis; GO:0006954: inflammatory response; GO:0008217: regulation of blood pressure; GO:0009636: response to toxin; GO:0017144: drug metabolic process; GO:0019439: aromatic co	GO:0005625: soluble fraction; GO:0005730: nucleolus; GO:0005737: cytoplasm; GO:0005777: peroxisome; GO:0005794: Golgi apparatus; GO:0005829: cytosol; GO:0005925: focal adhesion	GO:0004301: epoxide hydrolase activity; GO:0016787: hydrolase activity; GO:0042803: protein homodimerization activity; GO:0046872: metal ion binding	0.534968	0.158839	1.30548	1.35711
C087R156	0.0240108	2.51435	up	Hemoglobin subunit alpha-4	Transport	hba4	0	0			0	0.859242	0.760857	1.91306	1.14523
C051R157	0.0049096	-2.49555	down	40S ribosomal protein S27	Protein synthesis	rps27	380386	Xl.25553	GO:0000087: M phase of mitotic cell cycle; GO:0000236: mitotic prometaphase; GO:0000278: mitotic cell cycle; GO:0006412: translation; GO:0006414: translational elongation; GO:0006415: translational termination; GO:0008283: cell proliferation; GO:0010467:	GO:0005634: nucleus; GO:0005829: cytosol; GO:0005840: ribosome; GO:0022627: cytosolic small ribosomal subunit; GO:0005622: intracellular	GO:0003677: DNA binding; GO:0003735: structural constituent of ribosome; GO:0008270: zinc ion binding; GO:0046872: metal ion binding	1.42116	1.85026	0.741424	0.613578
C164R158	0.0367041	2.03898	up	DNA-directed RNA polymerase II subunit RPB2	Transcription	POLR2B	5431	Hs.602757	GO:0000398: nuclear mRNA splicing, via spliceosome; GO:0006281: DNA repair; GO:0006283: transcription-coupled nucleotide-excision repair; GO:0006289: nucleotide-excision repair; GO:0006366: transcription from RNA polymerase II promoter; GO:0006367: transc	GO:0005634: nucleus; GO:0005654: nucleoplasm; GO:0005665: DNA-directed RNA polymerase II, core complex	GO:0003899: DNA-directed RNA polymerase activity; GO:0004672: protein kinase activity; GO:0005515: protein binding; GO:0016740: transferase activity; GO:0016779: nucleotidyltransferase activity; GO:0032549: ribonucleoside binding; GO:0046872: metal ion binding; GO:0003677: DNA binding	0.867281	0.71098	1.44968	1.07848
C066R160	0.000678223	-2.04975	down	Translationally-controlled tumor protein	Transport	tpt1	30723; 794830	Dr.116170; Dr.75674		GO:0005737: cytoplasm; GO:0005771: multivesicular body; GO:0045298: tubulin complex; GO:0005615: extracellular space	GO:0005509: calcium ion binding	1.4751	1.36375	0.665325	0.521654
C220R160	0.000499393	-2.51374	down	Dehydrogenase/reductase SDR family member 13 precursor	Response to stimulus	DHRS13	514903	Bt.27335	GO:0055114: oxidation-reduction process	GO:0005576: extracellular region	GO:0016491: oxidoreductase activity; GO:0005488: binding	1.51446	1.07664	0.428301	0.873072
C063R163	1.38112e-05	6.84957	up	114515 pfam05793, TFIIF_alpha, Transcription initiation factor IIF, alpha subunit (TFIIF-alpha). Transcription initiation factor IIF, alpha subunit (TFIIF-alpha) or RNA polymerase II-associating protein 74 (RAP74) is the large subunit of transcription...	Transcription	0	0	0			0	0.335209	0.467976	3.20544	1.81563
C051R164	0.0262604	-2.28193	down	Zinc-binding protein A33	Cell/tissue structure and development	0	0	0	GO:0006915: apoptosis	GO:0005622: intracellular; GO:0005737: cytoplasm; GO:0005739: mitochondrion; GO:0005829: cytosol	GO:0005515: protein binding; GO:0008270: zinc ion binding; GO:0042802: identical protein binding; GO:0046872: metal ion binding	1.37781	1.27647	0.559383	0.781932
C092R164	0.0325815	2.33871	up	Glutathione peroxidase 2	Response to stimulus	GPX2	0	0	GO:0001659: temperature homeostasis; GO:0002862: negative regulation of inflammatory response to antigenic stimulus; GO:0009609: response to symbiotic bacterium; GO:0051702: interaction with symbiont; GO:0055114: oxidation-reduction process; GO:0006979: r	GO:0005737: cytoplasm	GO:0004602: glutathione peroxidase activity; GO:0009055: electron carrier activity; GO:0016491: oxidoreductase activity	0.879002	0.518709	1.21311	1.16398
C171R164	0.0104364	3.26735	up	Hemoglobin subunit beta	Transport	hbb	0	0	GO:0015671: oxygen transport	GO:0005833: hemoglobin complex	GO:0005344: oxygen transporter activity	0.992899	0.607814	1.98594	1.19143
C188R164	0.0134603	2.20618	up	Methionine-R-sulfoxide reductase B1	Response to stimulus	sepx1	0	Dr.24956	GO:0055114: oxidation-reduction process	GO:0005737: cytoplasm; GO:0005634: nucleus	GO:0008113: peptide-methionine-(S)-S-oxide reductase activity; GO:0016491: oxidoreductase activity; GO:0046872: metal ion binding	1.04426	0.484901	1.06978	1.27874
C046R165	0.00203209	2.43128	up	Carbonyl reductase [NADPH] 1	Molecule metabolism	Cbr1	29224	Rn.3425	GO:0017144: drug metabolic process; GO:0042373: vitamin K metabolic process		GO:0004090: carbonyl reductase (NADPH) activity	1.05636	0.530282	1.28926	0.760955
C139R165	0.00962106	-3.20189	down	Alpha-actinin-2	Cell/tissue structure and development	Actn2	0	Mm.37638	GO:0030035: microspike assembly; GO:0051289: protein homotetramerization; GO:0048041: focal adhesion assembly; GO:0006936: muscle contraction	GO:0030018: Z disc; GO:0005737: cytoplasm; GO:0005730: nucleolus; GO:0005925: focal adhesion; GO:0015629: actin cytoskeleton; GO:0030017: sarcomere; GO:0030175: filopodium	GO:0031432: titin binding; GO:0030375: thyroid hormone receptor coactivator activity; GO:0046983: protein dimerization activity; GO:0042802: identical protein binding; GO:0070080: titin Z domain binding; GO:0051370: ZASP binding; GO:0051374: FATZ 1 binding; GO:0051015: actin filament binding; GO:0005509: calcium ion binding	1.11646	2.22668	0.695427	0.711263
C143R166	0.00611928	-2.02877	down	Calponin-3	Cell/tissue structure and development	Cnn3	54321	Rn.57635	GO:0006939: smooth muscle contraction; GO:0031032: actomyosin structure organization; GO:0032780: negative regulation of ATPase activity	GO:0014069: postsynaptic density; GO:0043025: neuronal cell body; GO:0043197: dendritic spine	GO:0003779: actin binding; GO:0005516: calmodulin binding; GO:0005523: tropomyosin binding; GO:0008017: microtubule binding; GO:0030172: troponin C binding	1.07506	1.83309	0.903546	1.02748
C231R166	0.0357863	2.86461	up	Superoxide dismutase [Cu-Zn]	protein folding	sod1	30553	Dr.75822	GO:0000187: activation of MAPK activity; GO:0000303: response to superoxide; GO:0001541: ovarian follicle development; GO:0001819: positive regulation of cytokine production; GO:0001895: retina homeostasis; GO:0002262: myeloid cell homeostasis; GO:0006302	GO:0005615: extracellular space; GO:0005634: nucleus; GO:0005737: cytoplasm; GO:0005739: mitochondrion; GO:0005829: cytosol; GO:0031012: extracellular matrix; GO:0031410: cytoplasmic vesicle; GO:0032839: dendrite cytoplasm; GO:0043025: neuronal cell body;	GO:0004784: superoxide dismutase activity; GO:0005507: copper ion binding; GO:0008270: zinc ion binding; GO:0030346: protein phosphatase 2B binding; GO:0051087: chaperone binding	0.752133	0.759345	2.17523	1.36118
C109R167	0.000491719	-4.08452	down	Lipoprotein lipase precursor	Lipid metabolism	LPL	280843	Bt.5387			GO:0005515: protein binding	1.55518	2.55296	0.625034	0.705614
C054R169	0.000464061	4.46461	up	114515 pfam05793, TFIIF_alpha, Transcription initiation factor IIF, alpha subunit (TFIIF-alpha). Transcription initiation factor IIF, alpha subunit (TFIIF-alpha) or RNA polymerase II-associating protein 74 (RAP74) is the large subunit of transcription...	Transcription	0	0	0			0	0.534001	0.572221	2.55474	1.9882
C204R169	0.00213697	-3.34928	down	Charged multivesicular body protein 2b	Response to stimulus	CHMP2B	418461	Gga.9706	GO:0015031: protein transport	GO:0005622: intracellular; GO:0005768: endosome; GO:0005739: mitochondrion; GO:0005737: cytoplasm; GO:0005634: nucleus; GO:0005829: cytosol; GO:0016020: membrane; GO:0031902: late endosome membrane	GO:0019904: protein domain specific binding	1.629	1.90498	0.568774	0.870951
C149R170	0.0368375	2.10826	up	Cytochrome c oxidase subunit VIb isoform 1	Generation of precursor metabolites and energy	COX6B1	0	0		GO:0005739: mitochondrion; GO:0005743: mitochondrial inner membrane	0	0.967894	0.538486	1.13527	1.20207
C100R014	0.0386933	-2.35111	down	Antigen peptide transporter 1	response to stimulus	TAP1	0	0	GO:0055085: transmembrane transport; GO:0046967: cytosol to ER transport; GO:0006952: defense response; GO:0019060: intracellular transport of viral proteins in host cell; GO:0019885: antigen processing and presentation of endogenous peptide antigen via M	GO:0005739: mitochondrion; GO:0030176: integral to endoplasmic reticulum membrane; GO:0016021: integral to membrane; GO:0016020: membrane	GO:0042288: MHC class I protein binding; GO:0015197: peptide transporter activity; GO:0043531: ADP binding; GO:0005524: ATP binding; GO:0000166: nucleotide binding; GO:0042626: ATPase activity, coupled to transmembrane movement of substances; GO:0016887: ATPase activity; GO:0005215: transporter activity	0.835768	1.53933	0.654725	1.086
