# Supplementary material for: Influence of developmental stage and genotype on liver mRNA levels among wild, domesticated, and hybrid rainbow trout (Oncorhynchus mykiss)
Source: BMC Genomics. 2013 Oct 2;14:673. doi: 10.1186/1471-2164-14-673 (PMC3851433; doi:10.1186/1471-2164-14-673)
Supplement: Additional file 3 — Significant mRNA entity list (including replicate mRNAs) of wild-domesticated relative to domesticated rainbow trout (P-value of ≤ 0.05 and fold change of ≥ 2). [file 1471-2164-14-673-S3.xls]

## Sheet: Hybrid relative to domestic str
Significant genes in comparison of wild-domesticated hybrid progeny relative to domesticated trout P value of ≤ 0.05 and fold change of ≥ 2, list contains replicates
Spot ID	P-value	Fold change	Regulation ([DxW] vs [DxD])	Description	Functional Category	Gene	GeneID	UniGene	biological_process	cellular_component	Molecular function	[WxW](normalized)	[06WxW](normalized)	[DxD](normalized)	[DxW](normalized)
C174R002	0.0189865	2.35946	up	Ubiquitin-conjugating enzyme E2 C	Proteolysis	ube2c	444775	Xl.27784	GO:0006511: ubiquitin-dependent protein catabolic process; GO:0010458: exit from mitosis; GO:0010994: free ubiquitin chain polymerization; GO:0031145: anaphase-promoting complex-dependent proteasomal ubiquitin-dependent protein catabolic process; GO:0070979: protein K11-linked ubiquitination	GO:0005680: anaphase-promoting complex	GO:0004842: ubiquitin-protein ligase activity	1.55464	0.809558	0.530623	1.25198
C062R003	0.00137705	3.99309	up	Chondrogenesis associated lipocalin	Lipid metabolism	L-PGDS	0	0	GO:0006629: lipid metabolic process		GO:0005488: binding; GO:0005215: transporter activity	11.4141	0.960989	0.511367	2.04193
C185R005	0.0011609	-2.89067	down	Actin, alpha sarcomeric/cardiac	Cell/tissue structure and development	0	779129	Xl.70068	GO:0030240: skeletal muscle thin filament assembly; GO:0048741: skeletal muscle fiber development	GO:0001725: stress fiber; GO:0005865: striated muscle thin filament; GO:0005884: actin filament	0	0.603508	2.80145	1.40442	0.485844
C234R006	0.00292944	2.12803	up	Mediator of RNA polymerase II transcription subunit 13	Transcription	MED13	9969	Hs.282678	GO:0006367: transcription initiation from RNA polymerase II promoter; GO:0010467: gene expression; GO:0030518: steroid hormone receptor signaling pathway; GO:0030521: androgen receptor signaling pathway; GO:0045944: positive regulation of transcription from RNA polymerase II promoter	GO:0005634: nucleus; GO:0005654: nucleoplasm; GO:0016592: mediator complex	GO:0003712: transcription cofactor activity; GO:0003713: transcription coactivator activity; GO:0004872: receptor activity; GO:0016563: transcription activator activity; GO:0030374: ligand-dependent nuclear receptor transcription coactivator activity; GO:0042809: vitamin D receptor binding; GO:0046966: thyroid hormone receptor binding	1.31569	1.05001	0.435958	0.927733
C218R007	3.3852e-06	3.0813	up	Aquaporin-8	Transport	AQP8	343	Hs.176658	GO:0006810: transport; GO:0006833: water transport; GO:0015722: canalicular bile acid transport; GO:0055085: transmembrane transport; GO:0071320: cellular response to cAMP	GO:0005792: microsome; GO:0005886: plasma membrane; GO:0005887: integral to plasma membrane; GO:0045177: apical part of cell; GO:0046691: intracellular canaliculus	GO:0015250: water channel activity; GO:0005215: transporter activity	1.2827	1.20604	0.321099	0.989404
C211R010	0.00805417	2.28959	up	Deoxycytidylate deaminase	Nucleotide metabolism	Dctd	290741	Rn.105816			GO:0008270: zinc ion binding; GO:0016810: hydrolase activity, acting on carbon-nitrogen (but not peptide) bonds	1.36908	1.07582	0.446325	1.0219
C252R010	0.014287	-2.52399	down	Proteasome subunit alpha type-6	Cell cycle function	Psma6	29673	Rn.107278	GO:0000075: cell cycle checkpoint; GO:0000082: G1/S transition of mitotic cell cycle; GO:0000084: S phase of mitotic cell cycle; GO:0000216: M/G1 transition of mitotic cell cycle; GO:0000278: mitotic cell cycle; GO:0006511: ubiquitin-dependent protein catabolic process; GO:0006521: regulation of cellular amino acid metabolic process; GO:0006915: apoptosis; GO:0006977: DNA damage response, signal …	GO:0005634: nucleus; GO:0005737: cytoplasm; GO:0005739: mitochondrion; GO:0005839: proteasome core complex; GO:0005844: polysome; GO:0016363: nuclear matrix; GO:0019773: proteasome core complex, alpha-subunit complex; GO:0030016: myofibril; GO:0030017: sarcomere	GO:0003723: RNA binding; GO:0004175: endopeptidase activity; GO:0004298: threonine-type endopeptidase activity; GO:0005515: protein binding; GO:0008233: peptidase activity; GO:0035639: purine ribonucleoside triphosphate binding; GO:0051059: NF-kappaB binding	0.97459	0.869248	1.39181	0.551433
C204R011	0.00105249	2.71663	up	Methyltransferase-like protein 4	Nucleotide metabolism	Mettl4	76781	Mm.139146; Mm.458562	GO:0006139: nucleobase, nucleoside, nucleotide and nucleic acid metabolic process		GO:0003676: nucleic acid binding; GO:0008168: methyltransferase activity	1.43392	1.50928	0.327663	0.890138
C027R016	0.00919891	2.11954	up	110124 pfam01101, HMG14_17, HMG14 and HMG17.	Unknown/undecided	0	0	0			0	1.43365	0.851307	0.592929	1.25674
C076R016	0.0207313	2.02286	up	Probable phosphatase phospho1	Cell/tissue structure and development	phospho1	100002812	Dr.88822	GO:0008152: metabolic process; GO:0030500: regulation of bone mineralization		GO:0016787: hydrolase activity; GO:0033884: phosphoethanolamine/phosphocholine phosphatase activity; GO:0046872: metal ion binding	0.928106	0.719503	0.94755	1.91676
C155R017	0.00215464	2.17234	up	Vascular cell adhesion protein 1 precursor	Cell/tissue structure and development	Vcam1	25361	Rn.11267			0	1.74388	0.936995	0.439735	0.955254
C124R022	0.000678223	-2.83948	down	Actin, alpha sarcomeric/cardiac	Cell/tissue structure and development	0	779129	Xl.70068	GO:0030240: skeletal muscle thin filament assembly; GO:0048741: skeletal muscle fiber development	GO:0001725: stress fiber; GO:0005865: striated muscle thin filament; GO:0005884: actin filament	0	0.492356	2.16873	1.27348	0.448491
C084R023	0.0145846	2.11272	up	3-beta-hydroxysteroid-Delta(8),Delta(7)-isomerase	Lipid metabolism	EBP	10682	Hs.30619	GO:0001501: skeletal system development; GO:0006695: cholesterol biosynthetic process; GO:0006855: drug transmembrane transport; GO:0008203: cholesterol metabolic process; GO:0030097: hemopoiesis	GO:0005783: endoplasmic reticulum; GO:0005789: endoplasmic reticulum membrane; GO:0005792: microsome; GO:0005887: integral to plasma membrane; GO:0016020: membrane	GO:0000247: C-8 sterol isomerase activity; GO:0004769: steroid delta-isomerase activity; GO:0004888: transmembrane receptor activity; GO:0015238: drug transmembrane transporter activity; GO:0016853: isomerase activity; GO:0047750: cholestenol delta-isomerase activity	1.29862	0.858135	0.662851	1.40042
C041R025	0.0159909	2.19568	up	Monocarboxylate transporter 2	Transport	SLC16A7	0	Hs.439643	GO:0015711: organic anion transport; GO:0055085: transmembrane transport	GO:0016021: integral to membrane	GO:0015355: secondary active monocarboxylate transmembrane transporter activity	1.41604	0.914518	0.426212	0.935826
C124R025	0.00220213	-3.13207	down	Actin, alpha sarcomeric/cardiac	Cell/tissue structure and development	0	779129	Xl.70068	GO:0030240: skeletal muscle thin filament assembly; GO:0048741: skeletal muscle fiber development	GO:0001725: stress fiber; GO:0005865: striated muscle thin filament; GO:0005884: actin filament	0	0.466243	2.03558	1.39061	0.443992
C205R034	0.0105534	-2.25383	down	Hemoglobin subunit beta-2	Transport	hbb2	0	0	GO:0015671: oxygen transport	GO:0005833: hemoglobin complex	GO:0005344: oxygen transporter activity	1.01821	0.780938	2.37155	1.05223
C146R037	0.0144272	-2.67258	down	Cytidine deaminase	Nucleotide metabolism	CDA	978	Hs.466910	GO:0046087: cytidine metabolic process		GO:0004126: cytidine deaminase activity; GO:0016787: hydrolase activity; GO:0008270: zinc ion binding	1.09832	0.674322	1.89516	0.70911
C208R038	1.43161e-05	2.79927	up	Elongation factor 1-beta	Translation	eef1b	399326	Xl.41761	GO:0006412: translation; GO:0006414: translational elongation; GO:0010467: gene expression; GO:0044267: cellular protein metabolic process	GO:0005829: cytosol; GO:0005853: eukaryotic translation elongation factor 1 complex	GO:0003746: translation elongation factor activity; GO:0005515: protein binding	1.45604	1.11726	0.339612	0.950668
C209R038	0.000865544	3.23992	up	Acyl-CoA-binding protein	Lipid metabolism	DBI	0	0	GO:0006810: transport	GO:0005739: mitochondrion	GO:0000062: fatty-acyl-CoA binding; GO:0008289: lipid binding	1.55458	1.95953	0.255255	0.827005
C065R039	0.0100373	2.02361	up	60S ribosomal protein L18a	Protein synthesis	rpl18a	0	0	GO:0006412: translation; GO:0006414: translational elongation; GO:0006415: translational termination; GO:0010467: gene expression; GO:0016032: viral reproduction; GO:0019058: viral infectious cycle; GO:0019083: viral transcription; GO:0031018: endocrine pancreas development; GO:0044267: cellular protein metabolic process	GO:0005829: cytosol; GO:0005840: ribosome; GO:0022625: cytosolic large ribosomal subunit	GO:0003723: RNA binding; GO:0003735: structural constituent of ribosome; GO:0005515: protein binding	1.20535	1.08044	0.536541	1.08575
C096R040	0.00824604	2.45626	up	Phosphate carrier protein, mitochondrial precursor	Generation of precursor metabolites and energy	SLC25A3	0	0	GO:0006091: generation of precursor metabolites and energy; GO:0006810: transport	GO:0005739: mitochondrion; GO:0005743: mitochondrial inner membrane; GO:0005887: integral to plasma membrane; GO:0016020: membrane	GO:0015293: symporter activity; GO:0015320: phosphate carrier activity	1.48078	0.827338	0.490847	1.20565
C235R044	0.00539011	-2.02011	down	Ras-related protein Rab-32	Transport	RAB32	0	0	GO:0015031: protein transport; GO:0007264: small GTPase mediated signal transduction	GO:0005739: mitochondrion	GO:0000166: nucleotide binding; GO:0005525: GTP binding	0.834381	0.850293	2.54218	1.25844
C211R045	0.00742123	-2.28109	down	Peroxisomal membrane protein 2	Protein synthesis	PXMP2	508609	Bt.48768		GO:0016021: integral to membrane; GO:0005777: peroxisome; GO:0016020: membrane; GO:0005778: peroxisomal membrane; GO:0005739: mitochondrion	0	1.0133	0.796465	2.03269	0.891106
C015R047	1.09075e-07	-2.03665	down	GDP-L-fucose synthetase	Carbohydrate metabolism	Tsta3	22122	Mm.22596	GO:0044237: cellular metabolic process; GO:0019835: cytolysis		GO:0003824: catalytic activity; GO:0050662: coenzyme binding; GO:0005488: binding	0.267067	0.357408	5.26476	2.58501
C099R048	0.0424318	-3.57898	down	Fish-egg lectin	response to stimulus	0	0	0			0	1.14563	0.509961	2.79313	0.780425
C049R050	0.00175463	4.21426	up	ATP-sensitive inward rectifier potassium channel 10	Transport	KCNJ10	3766	Hs.408960	GO:0006811: ion transport; GO:0006813: potassium ion transport; GO:0006954: inflammatory response; GO:0007268: synaptic transmission; GO:0007601: visual perception; GO:0007628: adult walking behavior; GO:0009637: response to blue light; GO:0010107: potassium ion import; GO:0021554: optic nerve development; GO:0022010: central nervous system myelination; GO:0048169: regulation of long-term neurona…	GO:0005886: plasma membrane; GO:0005887: integral to plasma membrane; GO:0005902: microvillus; GO:0016010: dystrophin-associated glycoprotein complex; GO:0016323: basolateral plasma membrane; GO:0016324: apical plasma membrane	GO:0000166: nucleotide binding; GO:0005244: voltage-gated ion channel activity; GO:0005267: potassium channel activity; GO:0005524: ATP binding; GO:0015272: ATP-activated inward rectifier potassium channel activity; GO:0042802: identical protein binding	0.82036	1.4011	0.292228	1.23152
C261R050	0.00531053	-2.00883	down	Cell cycle checkpoint protein RAD1	Cell/tissue structure and development	RAD1	5810	Hs.531879			GO:0008408: 3'-5' exonuclease activity	0.594027	1.17348	1.82336	0.907674
C207R051	0.00354764	-2.48229	down	Peroxisomal membrane protein 2	Protein synthesis	PXMP2	508609	Bt.48768		GO:0016021: integral to membrane; GO:0005777: peroxisome; GO:0016020: membrane; GO:0005778: peroxisomal membrane; GO:0005739: mitochondrion	0	1.12504	0.79249	2.44844	0.986362
C217R051	0.0313608	-2.16356	down	Cytotoxic and regulatory T-cell molecule precursor	response to stimulus	Crtam	54698	Mm.42791		GO:0016021: integral to membrane; GO:0016020: membrane	0	1.04463	1.32085	1.09949	0.508183
C254R051	0.0211175	-3.19493	down	Glutathione transferase omega-1	response to stimulus	GSTO1	9446	Hs.190028	GO:0008152: metabolic process	GO:0005737: cytoplasm	GO:0004364: glutathione transferase activity	1.07497	0.748654	2.21474	0.693203
C091R052	0.00774038	-3.00984	down	Protein-glutamine gamma-glutamyltransferase 2	Protein synthesis	TGL2	396432	Gga.31956	GO:0018149: peptide cross-linking		GO:0003810: protein-glutamine gamma-glutamyltransferase activity; GO:0008415: acyltransferase activity; GO:0016740: transferase activity; GO:0046872: metal ion binding	0.980214	0.974667	2.98143	0.990561
C106R052	0.000141718	28.7439	up	Lipocalin precursor	Transport	0	0	0	GO:0006629: lipid metabolic process		GO:0005488: binding; GO:0005215: transporter activity	12.8112	0.516291	0.0889297	2.55619
C124R053	0.000410215	-2.46015	down	Hemoglobin subunit beta	Transport	hbb	0	0	GO:0015671: oxygen transport	GO:0005833: hemoglobin complex	GO:0005344: oxygen transporter activity	0.75933	0.779147	3.01822	1.22685
C265R053	0.0254237	3.86648	up	Saxitoxin and tetrodotoxin-binding protein 2 precursor	response to stimulus	psbp2	0	0	GO:0009636: response to toxin		GO:0019534: toxin transporter activity	0.700202	1.48795	1.20707	4.66709
C095R054	0.0132629	-2.30999	down	Peroxiredoxin-5, mitochondrial precursor	Response to stimulus	PRDX5	25824	Hs.502823	GO:0006954: inflammatory response; GO:0006979: response to oxidative stress; GO:0034614: cellular response to reactive oxygen species; GO:0043066: negative regulation of apoptosis; GO:0045454: cell redox homeostasis; GO:0055114: oxidation-reduction process	GO:0005737: cytoplasm; GO:0005739: mitochondrion; GO:0005777: peroxisome; GO:0044445: cytosolic part	GO:0004601: peroxidase activity; GO:0016491: oxidoreductase activity; GO:0043027: caspase inhibitor activity; GO:0051920: peroxiredoxin activity	0.708174	1.39208	2.05649	0.89026
C096R054	0.040228	-2.20977	down	Matrin-3	Transcription	MATR3	9782	Hs.268939		GO:0005634: nucleus; GO:0005637: nuclear inner membrane; GO:0016363: nuclear matrix; GO:0005622: intracellular	GO:0000166: nucleotide binding; GO:0003723: RNA binding; GO:0005198: structural molecule activity; GO:0005515: protein binding; GO:0046872: metal ion binding; GO:0008270: zinc ion binding	0.92741	1.0878	2.11268	0.956064
C185R057	0.0165419	4.19324	up	Heme oxygenase	response to stimulus	hmox	0	0	GO:0002246: wound healing involved in inflammatory response; GO:0051260: protein homooligomerization; GO:0055072: iron ion homeostasis; GO:0048661: positive regulation of smooth muscle cell proliferation; GO:0048662: negative regulation of smooth muscle cell proliferation; GO:0050896: response to stimulus; GO:0043123: positive regulation of I-kappaB kinase/NF-kappaB cascade; GO:0035094: response …	GO:0005783: endoplasmic reticulum; GO:0005792: microsome	GO:0004871: signal transducer activity; GO:0004392: heme oxygenase (decyclizing) activity; GO:0046872: metal ion binding; GO:0042803: protein homodimerization activity; GO:0020037: heme binding; GO:0016491: oxidoreductase activity	2.1107	0.880566	0.657344	2.7564
C041R060	0.000798457	2.73071	up	UDP-glucuronosyltransferase 2A1 precursor	response to stimulus	UGT2A1	10941	Hs.225950			0	2.55082	1.43038	0.310895	0.848962
C128R060	0.0354325	-2.71739	down	Glutathione transferase omega-1	response to stimulus	GSTO1	9446	Hs.190028	GO:0008152: metabolic process	GO:0005737: cytoplasm	GO:0004364: glutathione transferase activity	1.10224	0.771692	2.35975	0.868387
C228R060	0.00846688	2.10561	up	Thioredoxin domain-containing protein 12 precursor	Generation of precursor metabolites and energy	TXNDC12	51060	Hs.476033	GO:0045454: cell redox homeostasis; GO:0055114: oxidation-reduction process	GO:0005783: endoplasmic reticulum; GO:0005788: endoplasmic reticulum lumen	GO:0016491: oxidoreductase activity; GO:0019153: protein-disulfide reductase (glutathione) activity	1.34176	1.41505	0.526243	1.10806
C079R062	0.000106497	2.80139	up	Mid1-interacting protein 1	Cell/tissue structure and development	Mid1ip1	404280	Rn.8267	GO:0051258: protein polymerization; GO:0045723: positive regulation of fatty acid biosynthetic process; GO:0051351: positive regulation of ligase activity; GO:0007026: negative regulation of microtubule depolymerization	GO:0005634: nucleus; GO:0005829: cytosol; GO:0005737: cytoplasm; GO:0015630: microtubule cytoskeleton	GO:0008022: protein C-terminus binding	1.65064	0.792758	0.513608	1.43882
C141R063	0.000105472	3.08015	up	UNKNOWN	0	0	0	0			0	1.52283	0.970418	0.313532	0.965726
C026R066	0.0371152	-2.01174	down	Proteasome subunit alpha type-6	Cell cycle function	Psma6	29673	Rn.107278	GO:0000075: cell cycle checkpoint; GO:0000082: G1/S transition of mitotic cell cycle; GO:0000084: S phase of mitotic cell cycle; GO:0000216: M/G1 transition of mitotic cell cycle; GO:0000278: mitotic cell cycle; GO:0006511: ubiquitin-dependent protein catabolic process; GO:0006521: regulation of cellular amino acid metabolic process; GO:0006915: apoptosis; GO:0006977: DNA damage response, signal …	GO:0005634: nucleus; GO:0005737: cytoplasm; GO:0005739: mitochondrion; GO:0005839: proteasome core complex; GO:0005844: polysome; GO:0016363: nuclear matrix; GO:0019773: proteasome core complex, alpha-subunit complex; GO:0030016: myofibril; GO:0030017: sarcomere	GO:0003723: RNA binding; GO:0004175: endopeptidase activity; GO:0004298: threonine-type endopeptidase activity; GO:0005515: protein binding; GO:0008233: peptidase activity; GO:0035639: purine ribonucleoside triphosphate binding; GO:0051059: NF-kappaB binding	0.92507	0.862941	1.39915	0.695492
C159R067	0.00330109	5.7633	up	Chondrogenesis associated lipocalin	Lipid metabolism	L-PGDS	0	0	GO:0006629: lipid metabolic process		GO:0005488: binding; GO:0005215: transporter activity	14.0194	0.859036	0.452551	2.60819
C238R071	0.0128218	-2.72856	down	UNKNOWN	0	0	0	0			0	0.523458	1.0647	2.02164	0.74092
C068R073	0.0112742	-2.18436	down	Profilin-2	Cell/tissue structure and development	PFN2	5217	Hs.91747	GO:0008064: regulation of actin polymerization or depolymerization; GO:0030036: actin cytoskeleton organization	GO:0005737: cytoplasm; GO:0015629: actin cytoskeleton	GO:0003779: actin binding; GO:0005515: protein binding; GO:0005546: phosphatidylinositol-4,5-bisphosphate binding	0.918475	0.891082	2.35039	1.07601
C227R073	0.00823782	2.13531	up	Lipoprotein lipase precursor	Lipid metabolism	LPL	4023	Hs.180878	GO:0006629: lipid metabolic process; GO:0006633: fatty acid biosynthetic process; GO:0006641: triglyceride metabolic process; GO:0006644: phospholipid metabolic process; GO:0010744: positive regulation of macrophage derived foam cell differentiation; GO:0010886: positive regulation of cholesterol storage; GO:0010890: positive regulation of sequestering of triglyceride; GO:0016042: lipid catabolic…	GO:0005576: extracellular region; GO:0005615: extracellular space; GO:0005886: plasma membrane; GO:0031012: extracellular matrix; GO:0031225: anchored to membrane; GO:0034361: very-low-density lipoprotein particle; GO:0042627: chylomicron	GO:0004465: lipoprotein lipase activity; GO:0004620: phospholipase activity; GO:0004806: triglyceride lipase activity; GO:0005102: receptor binding; GO:0005515: protein binding; GO:0008201: heparin binding; GO:0016787: hydrolase activity; GO:0017129: triglyceride binding	1.61626	1.38163	0.470132	1.00388
C132R074	0.029329	-2.48979	down	Type-4 ice-structuring protein LS-12 precursor	response to stimulus	0	0	0			0	0.973794	0.79915	1.78828	0.718248
C130R076	0.0149175	-3.35105	down	Glutathione transferase omega-1	response to stimulus	GSTO1	9446	Hs.190028	GO:0008152: metabolic process	GO:0005737: cytoplasm	GO:0004364: glutathione transferase activity	0.929582	0.795115	2.24947	0.671274
C190R079	0.00297534	2.9324	up	Ubiquitin-conjugating enzyme E2 C	Proteolysis	ube2c	444775	Xl.27784	GO:0006511: ubiquitin-dependent protein catabolic process; GO:0010458: exit from mitosis; GO:0010994: free ubiquitin chain polymerization; GO:0031145: anaphase-promoting complex-dependent proteasomal ubiquitin-dependent protein catabolic process; GO:0070979: protein K11-linked ubiquitination	GO:0005680: anaphase-promoting complex	GO:0004842: ubiquitin-protein ligase activity	1.49089	0.933964	0.535518	1.57035
C095R080	0.0233975	2.45693	up	UNKNOWN	0	0	0	0			0	1.38623	1.11394	0.503378	1.23676
C017R083	0.00255828	-2.07536	down	Hemoglobin subunit beta-1	Transport	hbb1	0	0	GO:0015671: oxygen transport	GO:0005833: hemoglobin complex	GO:0005344: oxygen transporter activity	1.06909	0.588477	1.97703	0.95262
C195R083	0.0430971	2.8464	up	Cytochrome P450 24A1, mitochondrial precursor	Transport	CYP24A1	1591	Hs.89663	GO:0001649: osteoblast differentiation; GO:0006766: vitamin metabolic process; GO:0006805: xenobiotic metabolic process; GO:0008202: steroid metabolic process; GO:0033280: response to vitamin D; GO:0042359: vitamin D metabolic process; GO:0042369: vitamin D catabolic process; GO:0042446: hormone biosynthetic process; GO:0055114: oxidation-reduction process; GO:0070561: vitamin D receptor signalin…	GO:0005739: mitochondrion; GO:0005743: mitochondrial inner membrane	GO:0008403: 25-hydroxycholecalciferol-24-hydroxylase activity; GO:0016491: oxidoreductase activity; GO:0016709: oxidoreductase activity, acting on paired donors, with incorporation or reduction of molecular oxygen, NADH or NADPH as one donor, and incorporation of one atom of oxygen; GO:0020037: heme binding; GO:0030342: 1-alpha,25-dihydroxyvitamin D3 24-hydroxylase activity; GO:0046872: metal ion…	1.11247	1.46562	0.44518	1.26716
C200R084	0.0284123	-2.96043	down	Glutathione transferase omega-1	response to stimulus	GSTO1	9446	Hs.190028	GO:0008152: metabolic process	GO:0005737: cytoplasm	GO:0004364: glutathione transferase activity	0.947776	0.589728	1.9362	0.654028
C057R085	0.000142477	-2.13085	down	40S ribosomal protein S21	Protein synthesis	rps21	0	0			GO:0043022: ribosome binding	0.859704	0.956972	2.39187	1.1225
C159R085	0.00516651	-2.33546	down	Superoxide dismutase [Cu-Zn]	protein folding	sod1	30553	Dr.75822	GO:0000187: activation of MAPK activity; GO:0000303: response to superoxide; GO:0001541: ovarian follicle development; GO:0001819: positive regulation of cytokine production; GO:0001895: retina homeostasis; GO:0002262: myeloid cell homeostasis; GO:0006302: double-strand break repair; GO:0006309: DNA fragmentation involved in apoptotic nuclear change; GO:0006749: glutathione metabolic process; GO:…	GO:0005615: extracellular space; GO:0005634: nucleus; GO:0005737: cytoplasm; GO:0005739: mitochondrion; GO:0005829: cytosol; GO:0031012: extracellular matrix; GO:0031410: cytoplasmic vesicle; GO:0032839: dendrite cytoplasm; GO:0043025: neuronal cell body; GO:0043234: protein complex; GO:0005886: plasma membrane	GO:0004784: superoxide dismutase activity; GO:0005507: copper ion binding; GO:0008270: zinc ion binding; GO:0030346: protein phosphatase 2B binding; GO:0051087: chaperone binding	0.737679	0.911184	3.16066	1.35334
C231R087	0.000106497	2.20536	up	Dehydrogenase/reductase SDR family member 13 precursor	Response to stimulus	DHRS13	514903	Bt.27335	GO:0055114: oxidation-reduction process	GO:0005576: extracellular region	GO:0016491: oxidoreductase activity; GO:0005488: binding	1.4436	1.12331	0.434652	0.958562
C138R089	6.92995e-05	-3.00316	down	Glutathione S-transferase P 1	response to stimulus	0	0	0	GO:0006749: glutathione metabolic process; GO:0006805: xenobiotic metabolic process		GO:0004364: glutathione transferase activity	0.588792	0.762251	3.76513	1.25372
C033R090	0.011297	2.26631	up	Serine/threonine-protein kinase PLK1	Cell cycle function	PLK1	5347	Hs.592049	GO:0000086: G2/M transition of mitotic cell cycle; GO:0000087: M phase of mitotic cell cycle; GO:0000088: mitotic prophase; GO:0000236: mitotic prometaphase; GO:0000278: mitotic cell cycle; GO:0000910: cytokinesis; GO:0007067: mitosis; GO:0007091: mitotic metaphase/anaphase transition; GO:0007346: regulation of mitotic cell cycle; GO:0008283: cell proliferation; GO:0010800: positive regulation of…	GO:0000776: kinetochore; GO:0000777: condensed chromosome kinetochore; GO:0000922: spindle pole; GO:0000942: condensed nuclear chromosome outer kinetochore; GO:0005634: nucleus; GO:0005654: nucleoplasm; GO:0005694: chromosome; GO:0005737: cytoplasm; GO:0005813: centrosome; GO:0005829: cytosol; GO:0005856: cytoskeleton; GO:0005876: spindle microtubule; GO:0051233: spindle midzone	GO:0000166: nucleotide binding; GO:0004672: protein kinase activity; GO:0004674: protein serine/threonine kinase activity; GO:0005515: protein binding; GO:0005524: ATP binding; GO:0010997: anaphase-promoting complex binding; GO:0016301: kinase activity; GO:0019901: protein kinase binding; GO:0042801: polo kinase kinase activity	1.50435	0.7574	0.700834	1.58831
C143R090	0.00299035	-2.12569	down	Thioredoxin reductase 3	Generation of precursor metabolites and energy	Txnrd3	232223	Mm.229332	GO:0045454: cell redox homeostasis; GO:0055114: oxidation-reduction process	GO:0005737: cytoplasm	GO:0009055: electron carrier activity; GO:0015035: protein disulfide oxidoreductase activity; GO:0004791: thioredoxin-disulfide reductase activity; GO:0016491: oxidoreductase activity; GO:0050661: NADP binding; GO:0050660: flavin adenine dinucleotide binding	0.844982	0.877533	2.01963	0.950107
C033R092	0.000410215	-2.88098	down	Superoxide dismutase [Cu-Zn]	protein folding	sod1	30553	Dr.75822	GO:0000187: activation of MAPK activity; GO:0000303: response to superoxide; GO:0001541: ovarian follicle development; GO:0001819: positive regulation of cytokine production; GO:0001895: retina homeostasis; GO:0002262: myeloid cell homeostasis; GO:0006302: double-strand break repair; GO:0006309: DNA fragmentation involved in apoptotic nuclear change; GO:0006749: glutathione metabolic process; GO:…	GO:0005615: extracellular space; GO:0005634: nucleus; GO:0005737: cytoplasm; GO:0005739: mitochondrion; GO:0005829: cytosol; GO:0031012: extracellular matrix; GO:0031410: cytoplasmic vesicle; GO:0032839: dendrite cytoplasm; GO:0043025: neuronal cell body; GO:0043234: protein complex; GO:0005886: plasma membrane	GO:0004784: superoxide dismutase activity; GO:0005507: copper ion binding; GO:0008270: zinc ion binding; GO:0030346: protein phosphatase 2B binding; GO:0051087: chaperone binding	0.85274	0.931868	3.76898	1.30823
C112R093	0.00225368	-2.17511	down	Glucosamine--fructose-6-phosphate aminotransferase [isomerizing] 1	Carbohydrate metabolism	Gfpt1	297417	Rn.161844	GO:0016051: carbohydrate biosynthetic process; GO:0008152: metabolic process	GO:0005737: cytoplasm	GO:0004360: glutamine-fructose-6-phosphate transaminase (isomerizing) activity; GO:0005529: sugar binding	0.845952	0.608007	2.22713	1.02392
C041R095	0.00330313	-3.45479	down	Actin, alpha sarcomeric/cardiac	Cell/tissue structure and development	0	779129	Xl.70068	GO:0030240: skeletal muscle thin filament assembly; GO:0048741: skeletal muscle fiber development	GO:0001725: stress fiber; GO:0005865: striated muscle thin filament; GO:0005884: actin filament	0	0.499292	2.20705	1.57988	0.4573
C027R096	0.00171722	-2.20835	down	Superoxide dismutase [Cu-Zn]	protein folding	sod1	30553	Dr.75822	GO:0000187: activation of MAPK activity; GO:0000303: response to superoxide; GO:0001541: ovarian follicle development; GO:0001819: positive regulation of cytokine production; GO:0001895: retina homeostasis; GO:0002262: myeloid cell homeostasis; GO:0006302: double-strand break repair; GO:0006309: DNA fragmentation involved in apoptotic nuclear change; GO:0006749: glutathione metabolic process; GO:…	GO:0005615: extracellular space; GO:0005634: nucleus; GO:0005737: cytoplasm; GO:0005739: mitochondrion; GO:0005829: cytosol; GO:0031012: extracellular matrix; GO:0031410: cytoplasmic vesicle; GO:0032839: dendrite cytoplasm; GO:0043025: neuronal cell body; GO:0043234: protein complex; GO:0005886: plasma membrane	GO:0004784: superoxide dismutase activity; GO:0005507: copper ion binding; GO:0008270: zinc ion binding; GO:0030346: protein phosphatase 2B binding; GO:0051087: chaperone binding	0.877375	0.844921	3.41664	1.54714
C124R096	0.043667	-2.37068	down	Glutathione transferase omega-1	response to stimulus	GSTO1	9446	Hs.190028	GO:0008152: metabolic process	GO:0005737: cytoplasm	GO:0004364: glutathione transferase activity	0.792915	0.644073	1.83867	0.775589
C205R096	0.000142477	-2.06388	down	Apolipoprotein A-I-2 precursor	Lipid metabolism	0	0	0			0	0.783089	0.69339	2.90456	1.40733
C117R098	0.00859802	-2.39585	down	Sphingomyelin phosphodiesterase 4	Lipid metabolism	smpd4	793294	Dr.100463	GO:0006685: sphingomyelin catabolic process	GO:0000139: Golgi membrane; GO:0005783: endoplasmic reticulum; GO:0005789: endoplasmic reticulum membrane; GO:0005794: Golgi apparatus; GO:0005802: trans-Golgi network; GO:0016020: membrane; GO:0016021: integral to membrane	GO:0004767: sphingomyelin phosphodiesterase activity; GO:0005515: protein binding; GO:0016787: hydrolase activity; GO:0046872: metal ion binding; GO:0050290: sphingomyelin phosphodiesterase D activity	0.866395	0.917348	2.14679	0.896045
C221R100	0.000393728	2.24582	up	UNKNOWN	0	0	0	0			0	1.27638	1.08196	0.446629	1.00305
C066R101	0.00118064	2.1098	up	Thioredoxin-interacting protein	response to stimulus	TXNIP	733688	Ssc.16648	GO:0030216: keratinocyte differentiation; GO:0006606: protein import into nucleus; GO:0006979: response to oxidative stress; GO:0048008: platelet-derived growth factor receptor signaling pathway; GO:0000122: negative regulation of transcription from RNA polymerase II promoter	GO:0005737: cytoplasm	GO:0004857: enzyme inhibitor activity; GO:0031625: ubiquitin protein ligase binding	3.57481	0.835334	0.632597	1.33465
C164R102	2.16856e-07	2.0513	up	Heat shock protein 30	response to stimulus	hsp30	0	0	GO:0009408: response to heat	GO:0048471: perinuclear region of cytoplasm; GO:0005625: soluble fraction	GO:0005515: protein binding	1.02754	0.948917	0.930599	1.90894
C126R112	0.0181017	-7.00218	down	Rhamnose-binding lectin precursor	Unknown/undecided	0	0	0			0	0.589351	2.39871	6.12659	0.874955
C160R112	0.00292944	3.73092	up	Phospholemman precursor	Transport	Fxyd1	58971	Rn.3828	GO:0006811: ion transport	GO:0016020: membrane; GO:0016021: integral to membrane; GO:0034707: chloride channel complex	GO:0005254: chloride channel activity; GO:0005216: ion channel activity	1.30908	0.946886	0.297873	1.11134
C150R116	0.0453431	2.12632	up	UNKNOWN	0	0	0	0			0	1.24078	0.777627	0.510048	1.08452
C090R122	0.0428729	-2.29224	down	Mitochondrial ribosomal protein 63	Protein synthesis	mrp63	393748	Dr.76553	GO:0006412: translation	GO:0005739: mitochondrion; GO:0005761: mitochondrial ribosome; GO:0005840: ribosome	GO:0003735: structural constituent of ribosome	0.844013	0.825272	1.76011	0.767856
C044R125	0.0407561	-3.28862	down	Cytochrome c oxidase subunit 4 isoform 2, mitochondrial precursor	Generation of precursor metabolites and energy	0	0	0		GO:0005739: mitochondrion; GO:0005743: mitochondrial inner membrane; GO:0005634: nucleus	GO:0004129: cytochrome-c oxidase activity	0.883248	1.0704	2.85266	0.867434
C186R125	8.92193e-09	2.72964	up	Small nuclear ribonucleoprotein F	Transcription	snrpf	380595	Xl.55007	GO:0000387: spliceosomal snRNP assembly; GO:0000398: nuclear mRNA splicing, via spliceosome; GO:0006366: transcription from RNA polymerase II promoter; GO:0006369: termination of RNA polymerase II transcription; GO:0006397: mRNA processing; GO:0008334: histone mRNA metabolic process; GO:0008380: RNA splicing; GO:0010467: gene expression; GO:0016070: RNA metabolic process; GO:0034660: ncRNA metabo…	GO:0005634: nucleus; GO:0005654: nucleoplasm; GO:0005681: spliceosomal complex; GO:0005683: U7 snRNP; GO:0005689: U12-type spliceosomal complex; GO:0005829: cytosol; GO:0030532: small nuclear ribonucleoprotein complex; GO:0071013: catalytic step 2 spliceosome	GO:0003723: RNA binding; GO:0005515: protein binding	1.48905	1.10878	0.313164	0.854823
C253R126	0.000299851	-3.17222	down	Actin, alpha sarcomeric/cardiac	Cell/tissue structure and development	0	779129	Xl.70068	GO:0030240: skeletal muscle thin filament assembly; GO:0048741: skeletal muscle fiber development	GO:0001725: stress fiber; GO:0005865: striated muscle thin filament; GO:0005884: actin filament	0	0.451861	2.40012	1.32329	0.417148
C193R129	0.0201616	-2.09537	down	Fumarylacetoacetase	protein metabolism	FAH	2184	Hs.73875	GO:0006527: arginine catabolic process; GO:0006559: L-phenylalanine catabolic process; GO:0006572: tyrosine catabolic process; GO:0034641: cellular nitrogen compound metabolic process; GO:0009072: aromatic amino acid family metabolic process	GO:0005829: cytosol	GO:0004334: fumarylacetoacetase activity; GO:0016787: hydrolase activity; GO:0046872: metal ion binding	0.751967	1.00532	2.10571	1.00494
C068R130	0.0145846	-2.45904	down	WD repeat-containing protein 12	Transcription	WDR12	528209	Bt.42368	GO:0000463: maturation of LSU-rRNA from tricistronic rRNA transcript (SSU-rRNA, 5.8S rRNA, LSU-rRNA); GO:0000466: maturation of 5.8S rRNA from tricistronic rRNA transcript (SSU-rRNA, 5.8S rRNA, LSU-rRNA); GO:0008283: cell proliferation	GO:0005654: nucleoplasm; GO:0005730: nucleolus; GO:0030687: preribosome, large subunit precursor; GO:0070545: PeBoW complex	0	0.718629	1.0838	1.92346	0.782202
C069R130	0.00212013	4.5508	up	Chondrogenesis associated lipocalin	Lipid metabolism	L-PGDS	0	0	GO:0006629: lipid metabolic process		GO:0005488: binding; GO:0005215: transporter activity	9.70913	0.826053	0.368631	1.67756
C162R130	0.00560934	2.25753	up	Protein regulator of cytokinesis 1	Cell cycle function	PRC1	9055	Hs.567385	GO:0000022: mitotic spindle elongation; GO:0000910: cytokinesis; GO:0007049: cell cycle	GO:0000922: spindle pole; GO:0005634: nucleus; GO:0005737: cytoplasm; GO:0005856: cytoskeleton; GO:0005876: spindle microtubule	GO:0005515: protein binding	1.19145	0.817351	0.671022	1.51485
C170R130	0.0379088	2.0344	up	Claudin-15	Cell/tissue structure and development	CLDN15	24146	Hs.38738	GO:0016338: calcium-independent cell-cell adhesion; GO:0034329: cell junction assembly; GO:0045216: cell-cell junction organization; GO:0070830: tight junction assembly	GO:0005886: plasma membrane; GO:0005923: tight junction; GO:0016021: integral to membrane; GO:0030054: cell junction	GO:0042802: identical protein binding; GO:0005198: structural molecule activity	1.58193	0.884315	0.559483	1.13821
C224R132	2.18072e-05	-2.49272	down	Probable polypeptide N-acetylgalactosaminyltransferase 8	Protein biosynthetic process	GALNT8	26290	Hs.511985		GO:0000139: Golgi membrane; GO:0005794: Golgi apparatus; GO:0016020: membrane; GO:0016021: integral to membrane	GO:0004653: polypeptide N-acetylgalactosaminyltransferase activity; GO:0005529: sugar binding; GO:0016757: transferase activity, transferring glycosyl groups	0.985348	0.961502	2.62344	1.05244
C154R138	0.000156165	-2.17405	down	UNKNOWN	0	0	0	0			0	0.627302	1.76098	1.45692	0.670141
C047R144	0.00366323	-2.20541	down	Zinc-binding protein A33	Cell/tissue structure and development	0	0	0			0	0.621729	1.32279	1.52377	0.690924
C181R144	0.016494	-2.055	down	UNKNOWN	0	0	0	0			0	0.803101	1.0515	1.62042	0.788525
C152R147	0.0150546	-3.25825	down	UNKNOWN	0	0	0	0			0	0.983223	0.991997	3.09853	0.95098
C241R147	0.011781	-2.68296	down	Glutathione transferase omega-1	response to stimulus	GSTO1	9446	Hs.190028	GO:0008152: metabolic process	GO:0005737: cytoplasm	GO:0004364: glutathione transferase activity	0.926327	0.688212	1.85934	0.693016
C262R149	0.000678223	-2.34785	down	Complement C3-1	response to stimulus	c3	0	0	GO:0006954: inflammatory response; GO:0006956: complement activation	GO:0005576: extracellular region; GO:0005615: extracellular space	GO:0004866: endopeptidase inhibitor activity	0.302439	0.641988	2.70157	1.15066
C053R152	0.000389956	-2.28213	down	Thymidine phosphorylase precursor	Nucleotide metabolism	TYMP	1890	Hs.592212	GO:0000002: mitochondrial genome maintenance; GO:0001525: angiogenesis; GO:0006206: pyrimidine base metabolic process; GO:0006220: pyrimidine nucleotide metabolic process; GO:0006260: DNA replication; GO:0006935: chemotaxis; GO:0007275: multicellular organismal development; GO:0030154: cell differentiation; GO:0043097: pyrimidine nucleoside salvage; GO:0046135: pyrimidine nucleoside catabolic pro…	GO:0005829: cytosol	GO:0005161: platelet-derived growth factor receptor binding; GO:0008083: growth factor activity; GO:0009032: thymidine phosphorylase activity; GO:0016763: transferase activity, transferring pentosyl groups; GO:0016154: pyrimidine-nucleoside phosphorylase activity	0.972692	0.598994	2.22889	0.976667
C188R157	0.00113195	-2.03223	down	Serine--pyruvate aminotransferase, mitochondrial precursor	Protein metabolism	AGXT	727692	0	GO:0006625: protein targeting to peroxisome; GO:0046487: glyoxylate metabolic process; GO:0046724: oxalic acid secretion	GO:0005777: peroxisome	GO:0042803: protein homodimerization activity; GO:0003824: catalytic activity; GO:0030170: pyridoxal phosphate binding; GO:0008453: alanine-glyoxylate transaminase activity	0.893059	0.935574	1.84443	0.907591
C220R160	0.000499393	2.03845	up	Dehydrogenase/reductase SDR family member 13 precursor	Response to stimulus	DHRS13	514903	Bt.27335	GO:0055114: oxidation-reduction process	GO:0005576: extracellular region	GO:0016491: oxidoreductase activity; GO:0005488: binding	1.51446	1.07664	0.428301	0.873072
C130R165	0.0469867	2.25847	up	UDP-glucuronosyltransferase 2B15 precursor	Response to stimulus	UGT2B15	7366	Hs.150207; Hs.700565	GO:0006805: xenobiotic metabolic process; GO:0008202: steroid metabolic process; GO:0008152: metabolic process	GO:0005783: endoplasmic reticulum; GO:0005789: endoplasmic reticulum membrane; GO:0005792: microsome; GO:0016020: membrane; GO:0016021: integral to membrane	GO:0001972: retinoic acid binding; GO:0015020: glucuronosyltransferase activity	1.51658	1.02648	0.521833	1.17855
C230R165	0.00496675	-5.22946	down	Zona pellucida sperm-binding protein 4 precursor	Cell/tissue structure and development	ZP4	280965	Bt.7207	GO:0045860: positive regulation of protein kinase activity; GO:0010737: protein kinase A signaling cascade; GO:0007339: binding of sperm to zona pellucida; GO:0060478: acrosomal vesicle exocytosis; GO:0070528: protein kinase C signaling cascade; GO:0060046: regulation of acrosome reaction; GO:0042102: positive regulation of T cell proliferation; GO:0002922: positive regulation of humoral immune r…		GO:0032190: acrosin binding	0.274279	2.88438	3.05775	0.584715
C110R167	0.0198005	-9.2022	down	UNKNOWN	0	0	0	0			0	0.663971	0.829366	1.52385	0.165596
