# Supplementary material for: Influence of developmental stage and genotype on liver mRNA levels among wild, domesticated, and hybrid rainbow trout (Oncorhynchus mykiss)
Source: BMC Genomics. 2013 Oct 2;14:673. doi: 10.1186/1471-2164-14-673 (PMC3851433; doi:10.1186/1471-2164-14-673)
Supplement: Additional file 4 — Significant mRNA entity list (including replicate mRNAs) of wild-domesticated relative to age-matched wild-type rainbow trout (P-value of ≤ 0.05 and fold change of ≥ 2). [file 1471-2164-14-673-S4.xls]

## Sheet: F1 hybrid relative to wild type
Significant genes in comparison of wild-domesticated hybrid progeny relative to age-matched wild trout P value of ≤ 0.05 and fold change of ≥ 2, list contains replicates
Spot ID	P-value	Fold change	Regulation ([DxW] vs [WxW])	description	Functional Category	Gene	GeneID	UniGene	biological_process	cellular_component	Molecular function	[WxW](normalized)	[06WxW](normalized)	[DxD](normalized)	[DxW](normalized)
C196R002	0.00528924	3.5692	up	40S ribosomal protein S5	Protein synthesis	RPS5	6193	Hs.378103	GO:0006412: translation; GO:0006450: regulation of translational fidelity	GO:0005622: intracellular	GO:0003729: mRNA binding; GO:0003735: structural constituent of ribosome	0.404876	0.496678	2.29151	1.44508
C062R003	0.00137705	-5.58987	down	Chondrogenesis associated lipocalin	Lipid metabolism	L-PGDS	0	0	GO:0006629: lipid metabolic process		GO:0005488: binding; GO:0005215: transporter activity	11.4141	0.960989	0.511367	2.04193
C172R005	0.000493361	6.99466	up	Lysozyme C II precursor	response to stimulus	0	0	0	GO:0042742: defense response to bacterium; GO:0019835: cytolysis; GO:0016998: cell wall macromolecule catabolic process		GO:0016798: hydrolase activity, acting on glycosyl bonds; GO:0003796: lysozyme activity	0.209271	0.515179	1.51951	1.46378
C063R008	0.0306364	13.7398	up	Pregnancy zone protein precursor	Unknown/undecided	PZP	0	Hs.631735		GO:0005615: extracellular space; GO:0005576: extracellular region	GO:0004866: endopeptidase inhibitor activity	0.872216	0.683502	2.56975	11.9841
C065R011	0.0216571	3.16151	up	Eukaryotic translation initiation factor 3 subunit I	Translation	Eif3i	54709	Mm.250874	GO:0006413: translational initiation	GO:0005852: eukaryotic translation initiation factor 3 complex	GO:0003743: translation initiation factor activity	0.68952	0.750569	1.13295	2.17992
C201R011	0.0263858	3.31297	up	Catechol-O-methyltransferase domain-containing protein 1	Unknown/undecided	Comtd1	69156	Mm.11827		GO:0005739: mitochondrion; GO:0016020: membrane; GO:0016021: integral to membrane	GO:0016740: transferase activity; GO:0008171: O-methyltransferase activity	0.495841	1.60196	0.788463	1.64271
C013R012	0.000154633	-2.04857	down	Placental protein 11 precursor	Protein metabolism	0	8909	Hs.997			GO:0003723: RNA binding; GO:0004521: endoribonuclease activity	1.85352	1.20055	0.656168	0.904787
C158R014	0.00315339	2.06909	up	Galectin-9	Signalling	LGALS9	510813	Bt.59482		GO:0005576: extracellular region; GO:0005737: cytoplasm	GO:0005529: sugar binding	0.447406	1.49512	1.61277	0.925721
C212R015	0.009411	2.09722	up	ATP synthase subunit b, mitochondrial precursor	Generation of precursor metabolites and energy	ATP5F1	0	0	GO:0015986: ATP synthesis coupled proton transport	GO:0000276: mitochondrial proton-transporting ATP synthase complex, coupling factor F(o)	GO:0046933: hydrogen ion transporting ATP synthase activity, rotational mechanism	0.754193	0.796714	1.46131	1.58171
C076R016	0.0207313	2.06524	up	Probable phosphatase phospho1	Cell/tissue structure and development	phospho1	100002812	Dr.88822	GO:0008152: metabolic process; GO:0030500: regulation of bone mineralization		GO:0016787: hydrolase activity; GO:0033884: phosphoethanolamine/phosphocholine phosphatase activity; GO:0046872: metal ion binding	0.928106	0.719503	0.94755	1.91676
C170R018	0.045328	2.24965	up	60S ribosomal protein L9	Protein synthesis	rpl9	0	0	GO:0006412: translation; GO:0006414: translational elongation; GO:0006415: translational termination; GO:0010467: gene expression; GO:0016032: viral reproduction; GO:0019058: viral infectious cycle; GO:0019083: viral transcription; GO:0031018: endocrine pancreas development; GO:0044267: cellular protein metabolic process	GO:0005730: nucleolus; GO:0005737: cytoplasm; GO:0005829: cytosol; GO:0005840: ribosome; GO:0005622: intracellular	GO:0003723: RNA binding; GO:0019843: rRNA binding; GO:0003735: structural constituent of ribosome	0.610577	1.14663	1.04434	1.37358
C178R018	0.0122272	2.39367	up	Protein canopy homolog 2 precursor	Protein metabolism	CNPY2	10330	Hs.8752		GO:0005783: endoplasmic reticulum; GO:0005887: integral to plasma membrane	GO:0005515: protein binding	0.621499	0.791953	1.67679	1.48766
C097R022	0.00405799	-2.38493	down	Translationally-controlled tumor protein	Transport	tpt1	30723; 794830	Dr.116170; Dr.75674		GO:0005737: cytoplasm; GO:0005771: multivesicular body; GO:0045298: tubulin complex; GO:0005615: extracellular space	GO:0005509: calcium ion binding	1.22186	1.49208	0.627123	0.512326
C224R024	2.3166e-10	3.98393	up	Fucolectin-4 precursor	response to stimulus	0	0	0	GO:0001868: regulation of complement activation, lectin pathway; GO:0010185: regulation of cellular defense response; GO:0045088: regulation of innate immune response	GO:0005615: extracellular space	GO:0005509: calcium ion binding; GO:0005529: sugar binding; GO:0042806: fucose binding	0.570151	0.56569	2.85009	2.27144
C202R025	0.00215464	-3.50864	down	Glutathione S-transferase theta-1	response to stimulus	Gstt1	0	Mm.2746			GO:0016740: transferase activity	1.43756	1.37881	0.799062	0.40972
C021R027	0.016223	2.18335	up	Histone H1.0	Cell/tissue structure and development	h1f0	407939	Str.4764	GO:0006309: DNA fragmentation involved in apoptotic nuclear change; GO:0006915: apoptosis; GO:0006921: cellular component disassembly involved in apoptosis; GO:0006334: nucleosome assembly	GO:0005634: nucleus; GO:0005654: nucleoplasm; GO:0005694: chromosome; GO:0005794: Golgi apparatus; GO:0015629: actin cytoskeleton; GO:0000786: nucleosome	GO:0003677: DNA binding	0.810197	0.959357	0.892027	1.76894
C032R027	0.00516651	2.74498	up	Brain protein 44	Unknown/undecided	BRP44	25874	Hs.517768		GO:0005739: mitochondrion	0	0.704805	0.627543	1.80424	1.93468
C092R028	1.43161e-05	-3.35653	down	Serine protease 27 precursor	Proteolysis	Prss27	213171	Mm.133083	GO:0006508: proteolysis		GO:0008233: peptidase activity; GO:0004252: serine-type endopeptidase activity	1.90767	1.7126	0.396814	0.568346
C259R028	0.0281815	-2.63878	down	Galectin-2	response to stimulus	LGALS2	3957	Hs.531776			GO:0005529: sugar binding; GO:0016936: galactoside binding	1.95306	1.16974	0.791457	0.740138
C179R029	0.0412253	3.15747	up	Biotinidase precursor	Cell/tissue structure and development	btd	0	0	GO:0006807: nitrogen compound metabolic process		GO:0016811: hydrolase activity, acting on carbon-nitrogen (but not peptide) bonds, in linear amides	0.327731	1.0475	1.73214	1.0348
C086R032	0.0469719	3.13487	up	Transposable element Tc1 transposase	Cell/tissue structure and development	tc1a	0	0	GO:0006313: transposition, DNA-mediated	GO:0005634: nucleus	GO:0004803: transposase activity	0.760651	0.983828	2.08756	2.38455
C180R033	0.0185038	3.53736	up	109128 pfam00059, Lectin_C, Lectin C-type domain. This family includes both long and short form C-type.	response to stimulus	0	0	0			0	0.33654	1.31611	0.958097	1.19046
C207R034	0.00243198	-2.37067	down	Translationally-controlled tumor protein	Transport	tpt1	30723; 794830	Dr.116170; Dr.75674		GO:0005737: cytoplasm; GO:0005771: multivesicular body; GO:0045298: tubulin complex; GO:0005615: extracellular space	GO:0005509: calcium ion binding	1.45235	1.76005	0.900245	0.612632
C055R039	8.0947e-13	8.68706	up	Solute carrier family 28 member 3	Transport	SLC28A3	64078	Hs.591877	GO:0001895: retina homeostasis; GO:0015860: purine nucleoside transport; GO:0015864: pyrimidine nucleoside transport; GO:0055085: transmembrane transport; GO:0055086: nucleobase, nucleoside and nucleotide metabolic process	GO:0005886: plasma membrane; GO:0016021: integral to membrane	GO:0001882: nucleoside binding; GO:0005415: nucleoside:sodium symporter activity; GO:0015389: pyrimidine- and adenine-specific:sodium symporter activity; GO:0015390: purine-specific nucleoside:sodium symporter activity	0.409488	0.408009	3.02391	3.55725
C003R040	0.00255828	3.82407	up	Peroxisomal 3,2-trans-enoyl-CoA isomerase	Unknown/undecided	PECI	10455	Hs.15250			GO:0000062: fatty-acyl-CoA binding; GO:0005488: binding; GO:0003824: catalytic activity	0.440852	0.409992	3.20463	1.68585
C128R041	0.0260973	3.87011	up	Transposable element Tc1 transposase	Cell/tissue structure and development	tc1a	0	0	GO:0006313: transposition, DNA-mediated	GO:0005634: nucleus	GO:0004803: transposase activity	0.607914	0.866961	2.41101	2.3527
C111R045	0.0336615	2.14322	up	Myosin-2 heavy chain, non muscle	Cell/tissue structure and development	0	0	0		GO:0016459: myosin complex	GO:0000166: nucleotide binding; GO:0003779: actin binding; GO:0005524: ATP binding; GO:0003774: motor activity	0.545403	1.49116	1.22962	1.16892
C015R047	1.09075e-07	9.67925	up	GDP-L-fucose synthetase	Carbohydrate metabolism	Tsta3	22122	Mm.22596	GO:0044237: cellular metabolic process; GO:0019835: cytolysis		GO:0003824: catalytic activity; GO:0050662: coenzyme binding; GO:0005488: binding	0.267067	0.357408	5.26476	2.58501
C098R049	0.0219059	-2.8136	down	Glutathione S-transferase theta-1	response to stimulus	Gstt1	0	Mm.2746			GO:0016740: transferase activity	1.29399	1.3373	0.923638	0.459906
C217R051	0.0313608	-2.05562	down	Cytotoxic and regulatory T-cell molecule precursor	response to stimulus	Crtam	54698	Mm.42791		GO:0016021: integral to membrane; GO:0016020: membrane	0	1.04463	1.32085	1.09949	0.508183
C265R053	0.0254237	6.66535	up	Saxitoxin and tetrodotoxin-binding protein 2 precursor	response to stimulus	psbp2	0	0	GO:0009636: response to toxin		GO:0019534: toxin transporter activity	0.700202	1.48795	1.20707	4.66709
C107R055	0.0423725	-2.2715	down	Calmegin precursor	protein folding	CLGN	504256	Bt.17314	GO:0006461: protein complex assembly; GO:0006457: protein folding; GO:0007339: binding of sperm to zona pellucida	GO:0005635: nuclear envelope; GO:0005789: endoplasmic reticulum membrane; GO:0016020: membrane; GO:0016021: integral to membrane; GO:0005783: endoplasmic reticulum	GO:0005509: calcium ion binding; GO:0051082: unfolded protein binding	1.94507	1.03961	0.940893	0.856296
C147R058	0.0200243	2.04458	up	G1/S-specific cyclin-E1	Cell cycle function	ccne1	30188	Dr.29	GO:0006468: protein phosphorylation; GO:0006270: DNA-dependent DNA replication initiation; GO:0016055: Wnt receptor signaling pathway; GO:0000079: regulation of cyclin-dependent protein kinase activity; GO:0051301: cell division	GO:0000307: cyclin-dependent protein kinase holoenzyme complex; GO:0005634: nucleus	GO:0016301: kinase activity; GO:0016538: cyclin-dependent protein kinase regulator activity; GO:0019901: protein kinase binding	0.912046	0.83546	1.06859	1.86475
C041R060	0.000798457	-3.00463	down	UDP-glucuronosyltransferase 2A1 precursor	response to stimulus	UGT2A1	10941	Hs.225950			0	2.55082	1.43038	0.310895	0.848962
C256R062	5.29429e-05	15.6623	up	69325 pfam05793, TFIIF_alpha, Transcription initiation factor IIF, alpha subunit (TFIIF-alpha). Transcription initiation factor IIF, alpha subunit (TFIIF-alpha) or RNA polymerase II-associating protein 74 (RAP74) is the large subunit of transcription f...	Transcription	0	0	0			0	0.122908	0.293601	2.74936	1.92503
C181R064	0.018679	-3.79173	down	Guanidinoacetate N-methyltransferase	Generation of precursor metabolites and energy	gamt	403058; 796865	Dr.116887; Dr.28451	GO:0007283: spermatogenesis; GO:0040014: regulation of multicellular organism growth; GO:0006601: creatine biosynthetic process; GO:0009887: organ morphogenesis		GO:0016740: transferase activity; GO:0030731: guanidinoacetate N-methyltransferase activity; GO:0008168: methyltransferase activity	3.1761	1.15177	0.330112	0.837638
C132R067	0.0348724	-2.30294	down	Probable RNA-directed DNA polymerase from transposon BS	Transcription	RTase	0	0			0	1.77174	1.10608	0.6625	0.769337
C159R067	0.00330109	-5.37513	down	Chondrogenesis associated lipocalin	Lipid metabolism	L-PGDS	0	0	GO:0006629: lipid metabolic process		GO:0005488: binding; GO:0005215: transporter activity	14.0194	0.859036	0.452551	2.60819
C177R069	0.0137243	3.01742	up	Catechol-O-methyltransferase domain-containing protein 1	Unknown/undecided	Comtd1	69156	Mm.11827		GO:0005739: mitochondrion; GO:0016020: membrane; GO:0016021: integral to membrane	GO:0016740: transferase activity; GO:0008171: O-methyltransferase activity	0.509269	1.52964	0.763702	1.53668
C039R070	0.000410215	-6.46989	down	UNKNOWN	0	0	0	0			0	4.54154	1.2058	0.720526	0.701949
C239R074	0.00665765	2.06608	up	Zinc-binding protein A33	Cell/tissue structure and development	0	0	0			0	0.484668	1.05147	1.26451	1.00136
C126R075	0.00496675	-2.68348	down	Translationally-controlled tumor protein	Transport	tpt1	30723; 794830	Dr.116170; Dr.75674		GO:0005737: cytoplasm; GO:0005771: multivesicular body; GO:0045298: tubulin complex; GO:0005615: extracellular space	GO:0005509: calcium ion binding	1.5484	1.34688	0.765029	0.577011
C215R077	0.00212013	-2.04553	down	Junction plakoglobin	Cell/tissue structure and development	JUP	445543	Bt.20230	GO:0071603: endothelial cell-cell adhesion; GO:0071681: cellular response to indole-3-methanol; GO:0051091: positive regulation of sequence-specific DNA binding transcription factor activity; GO:0050982: detection of mechanical stimulus; GO:0002159: desmosome assembly; GO:0016477: cell migration; GO:0016337: cell-cell adhesion; GO:0043588: skin development; GO:0042307: positive regulation of prot…	GO:0071665: gamma-catenin-TCF7L2 complex; GO:0005737: cytoplasm; GO:0005634: nucleus; GO:0005625: soluble fraction; GO:0005913: cell-cell adherens junction; GO:0005915: zonula adherens; GO:0005856: cytoskeleton; GO:0005829: cytosol; GO:0016020: membrane; GO:0009898: internal side of plasma membrane; GO:0016342: catenin complex; GO:0032993: protein-DNA complex; GO:0030056: hemidesmosome; GO:003005…	GO:0003713: transcription coactivator activity; GO:0005515: protein binding; GO:0019903: protein phosphatase binding; GO:0045294: alpha-catenin binding; GO:0042803: protein homodimerization activity; GO:0042153: RPTP-like protein binding	1.68943	1.08728	0.652177	0.825914
C155R079	1.18298e-09	6.1802	up	Calcium/calmodulin-dependent protein kinase type II delta chain	Cell/tissue structure and development	Camk2d	24246	Rn.87208	GO:0006468: protein phosphorylation		GO:0004683: calmodulin-dependent protein kinase activity; GO:0005516: calmodulin binding; GO:0016772: transferase activity, transferring phosphorus-containing groups; GO:0005524: ATP binding	0.408294	0.397277	3.78773	2.52334
C070R081	0.000764336	2.22149	up	Galectin-9	Signalling	LGALS9	510813	Bt.59482		GO:0005576: extracellular region; GO:0005737: cytoplasm	GO:0005529: sugar binding	0.413436	1.41507	1.69226	0.918444
C150R082	0.0465696	3.80735	up	Metalloreductase STEAP4	Transport	STEAP4	79689	Hs.521008	GO:0006811: ion transport; GO:0045444: fat cell differentiation; GO:0055072: iron ion homeostasis; GO:0055114: oxidation-reduction process	GO:0000139: Golgi membrane; GO:0005794: Golgi apparatus; GO:0005886: plasma membrane; GO:0016021: integral to membrane	GO:0005488: binding; GO:0005506: iron ion binding; GO:0009055: electron carrier activity; GO:0016491: oxidoreductase activity; GO:0046872: metal ion binding; GO:0050660: flavin adenine dinucleotide binding	0.416398	1.12654	1.38021	1.58537
C025R084	0.0148334	4.39767	up	Plasminogen precursor	response to stimulus	PLG	0	0	GO:0002576: platelet degranulation; GO:0007596: blood coagulation; GO:0008285: negative regulation of cell proliferation; GO:0010812: negative regulation of cell-substrate adhesion; GO:0022617: extracellular matrix disassembly; GO:0030168: platelet activation; GO:0042730: fibrinolysis; GO:0048771: tissue remodeling; GO:0051918: negative regulation of fibrinolysis; GO:0051919: positive regulation …	GO:0005576: extracellular region; GO:0005615: extracellular space; GO:0005886: plasma membrane; GO:0031093: platelet alpha granule lumen; GO:0031232: extrinsic to external side of plasma membrane	GO:0004252: serine-type endopeptidase activity; GO:0005515: protein binding; GO:0008233: peptidase activity; GO:0034185: apolipoprotein binding; GO:0043498: cell surface binding	0.341476	0.614659	1.14049	1.50169
C129R085	0.00354764	8.46938	up	Leukocyte cell-derived chemotaxin 2 precursor	Cell/tissue structure and development	LECT2	3950	Hs.512580	GO:0001501: skeletal system development; GO:0006935: chemotaxis; GO:0030178: negative regulation of Wnt receptor signaling pathway	GO:0005576: extracellular region; GO:0005615: extracellular space; GO:0005737: cytoplasm	0	0.179674	0.695234	2.7655	1.52173
C138R089	6.92995e-05	2.12931	up	Glutathione S-transferase P 1	response to stimulus	0	0	0	GO:0006749: glutathione metabolic process; GO:0006805: xenobiotic metabolic process		GO:0004364: glutathione transferase activity	0.588792	0.762251	3.76513	1.25372
C086R090	0.00690427	-2.42499	down	Translationally-controlled tumor protein	Transport	tpt1	30723; 794830	Dr.116170; Dr.75674		GO:0005737: cytoplasm; GO:0005771: multivesicular body; GO:0045298: tubulin complex; GO:0005615: extracellular space	GO:0005509: calcium ion binding	1.42823	1.27769	0.630846	0.588963
C138R093	0.000537449	5.76229	up	Complement C3-1	response to stimulus	c3	0	0		GO:0005615: extracellular space; GO:0005576: extracellular region	GO:0004866: endopeptidase inhibitor activity	0.223121	1.1173	1.51691	1.28569
C223R094	0.00222906	3.05426	up	118767 pfam10243, MIP-T3, Microtubule-binding protein MIP-T3. This protein, which interacts with both microtubules and TRAF3 (tumour necrosis factor receptor-associated factor 3), is conserved from worms to humans. The N-terminal region is the microtu...	Cell/tissue structure and development	0	0	0			0	0.804146	0.860621	2.73469	2.45607
C027R095	0.0261009	2.35912	up	Biotinidase precursor	Cell/tissue structure and development	btd	0	0	GO:0006807: nitrogen compound metabolic process		GO:0016811: hydrolase activity, acting on carbon-nitrogen (but not peptide) bonds, in linear amides	0.380307	1.03859	1.31544	0.897189
C105R095	0.0429156	4.36615	up	UNKNOWN	0	0	0	0			0	0.260453	1.14329	1.48458	1.13718
C163R097	2.58775e-06	-3.4962	down	UNKNOWN	0	0	0	0			0	3.69704	0.765945	0.882522	1.05745
C163R098	0.00292944	-3.37882	down	Tripartite motif-containing protein 16	Cell/tissue structure and development	TRIM16	0	0			0	2.96637	1.04601	1.03915	0.877933
C222R099	0.00496675	25.6964	up	Lectin precursor	response to stimulus	LEC	0	0	GO:0043152: induction of bacterial agglutination; GO:0050829: defense response to Gram-negative bacterium	GO:0005576: extracellular region	GO:0005529: sugar binding	0.967406	0.96562	138.101	24.8589
C048R101	3.3852e-06	2.11424	up	UNKNOWN	0	0	0	0			0	0.642406	0.436039	1.83859	1.3582
C066R101	0.00118064	-2.67846	down	Thioredoxin-interacting protein	response to stimulus	TXNIP	733688	Ssc.16648	GO:0030216: keratinocyte differentiation; GO:0006606: protein import into nucleus; GO:0006979: response to oxidative stress; GO:0048008: platelet-derived growth factor receptor signaling pathway; GO:0000122: negative regulation of transcription from RNA polymerase II promoter	GO:0005737: cytoplasm	GO:0004857: enzyme inhibitor activity; GO:0031625: ubiquitin protein ligase binding	3.57481	0.835334	0.632597	1.33465
C225R102	0.0429156	-2.38354	down	UNKNOWN	0	0	0	0			0	1.92523	0.725129	0.822688	0.807716
C021R104	0.0441879	-2.10077	down	C-factor	response to stimulus	csgA	0	0	GO:0055114: oxidation-reduction process		GO:0016491: oxidoreductase activity; GO:0005488: binding	1.36194	1.20329	0.687101	0.648305
C116R104	0.00598194	2.13347	up	Superoxide dismutase [Cu-Zn]	protein folding	sod1	30553	Dr.75822	GO:0000187: activation of MAPK activity; GO:0000303: response to superoxide; GO:0001541: ovarian follicle development; GO:0001819: positive regulation of cytokine production; GO:0001895: retina homeostasis; GO:0002262: myeloid cell homeostasis; GO:0006302: double-strand break repair; GO:0006309: DNA fragmentation involved in apoptotic nuclear change; GO:0006749: glutathione metabolic process; GO:…	GO:0005615: extracellular space; GO:0005634: nucleus; GO:0005737: cytoplasm; GO:0005739: mitochondrion; GO:0005829: cytosol; GO:0031012: extracellular matrix; GO:0031410: cytoplasmic vesicle; GO:0032839: dendrite cytoplasm; GO:0043025: neuronal cell body; GO:0043234: protein complex; GO:0005886: plasma membrane	GO:0004784: superoxide dismutase activity; GO:0005507: copper ion binding; GO:0008270: zinc ion binding; GO:0030346: protein phosphatase 2B binding; GO:0051087: chaperone binding	0.739312	0.714591	2.65904	1.5773
C260R104	0.000141718	2.30164	up	UNKNOWN	0	0	0	0			0	0.614256	0.605298	2.55899	1.41379
C173R105	0.000233507	8.69932	up	Lysozyme C II precursor	response to stimulus	0	0	0	GO:0042742: defense response to bacterium; GO:0019835: cytolysis; GO:0016998: cell wall macromolecule catabolic process		GO:0016798: hydrolase activity, acting on glycosyl bonds; GO:0003796: lysozyme activity	0.169521	0.401781	2.02488	1.47472
C099R107	9.33358e-06	2.56588	up	Epoxide hydrolase 2	Response to stimulus	EPHX2	414425	Ssc.8278		GO:0005794: Golgi apparatus; GO:0005925: focal adhesion; GO:0005737: cytoplasm; GO:0005730: nucleolus	GO:0016787: hydrolase activity; GO:0004301: epoxide hydrolase activity	0.643046	0.434205	1.41048	1.64998
C030R108	0.0317647	2.33967	up	Eukaryotic translation initiation factor 3 subunit I	Translation	Eif3i	54709	Mm.250874	GO:0006413: translational initiation	GO:0005852: eukaryotic translation initiation factor 3 complex	GO:0003743: translation initiation factor activity	0.711339	0.727667	1.0807	1.6643
C052R108	0.00543439	5.68265	up	Myosin light chain kinase, smooth muscle	Cell/tissue structure and development	Mylk	0	Mm.33360	GO:0006468: protein phosphorylation		GO:0016740: transferase activity; GO:0005524: ATP binding; GO:0003779: actin binding; GO:0004687: myosin light chain kinase activity; GO:0046872: metal ion binding; GO:0005516: calmodulin binding; GO:0000166: nucleotide binding	0.333526	0.841498	2.17281	1.89531
C063R114	0.0199128	-2.35934	down	Galectin-2	response to stimulus	LGALS2	3957	Hs.531776			GO:0005529: sugar binding; GO:0016936: galactoside binding	1.52459	1.25387	0.745835	0.646193
C193R116	0.000280547	-2.15767	down	Serine/threonine-protein kinase N1	Cell cycle function	PKN1	5585	Hs.466044	GO:0006355: regulation of transcription, DNA-dependent; GO:0006468: protein phosphorylation; GO:0006972: hyperosmotic response; GO:0007165: signal transduction; GO:0007257: activation of JUN kinase activity; GO:0016568: chromatin modification; GO:0034339: regulation of transcription from RNA polymerase II promoter by nuclear hormone receptor; GO:0035407: histone H3-T11 phosphorylation	GO:0005622: intracellular; GO:0005634: nucleus; GO:0005737: cytoplasm; GO:0005768: endosome; GO:0005886: plasma membrane; GO:0016023: cytoplasmic membrane-bounded vesicle	GO:0000166: nucleotide binding; GO:0003682: chromatin binding; GO:0004672: protein kinase activity; GO:0004674: protein serine/threonine kinase activity; GO:0004697: protein kinase C activity; GO:0005080: protein kinase C binding; GO:0005515: protein bind	1.4699	1.7403	0.5714	0.681245
C220R118	3.3852e-06	5.58144	up	Fucolectin-6 precursor	response to stimulus	0	0	0	GO:0001868: regulation of complement activation, lectin pathway; GO:0010185: regulation of cellular defense response; GO:0045088: regulation of innate immune response	GO:0005615: extracellular space	GO:0005509: calcium ion binding; GO:0005529: sugar binding; GO:0042806: fucose binding	0.326244	0.40075	2.34167	1.82091
C169R119	3.85402e-06	27.2877	up	118767 pfam10243, MIP-T3, Microtubule-binding protein MIP-T3. This protein, which interacts with both microtubules and TRAF3 (tumour necrosis factor receptor-associated factor 3), is conserved from worms to humans. The N-terminal region is the microtu...	Cell/tissue structure and development	0	0	0			0	0.0783079	0.272203	2.27704	2.13684
C134R121	0.0162621	8.89696	up	Leukocyte cell-derived chemotaxin 2 precursor	Cell/tissue structure and development	Lect2	16841	Mm.16973; Mm.263265	GO:0006935: chemotaxis; GO:0030178: negative regulation of Wnt receptor signaling pathway	GO:0005576: extracellular region	0	0.168876	0.60712	2.35193	1.50248
C168R126	0.000678223	-2.03964	down	Dehydrogenase/reductase SDR family member 13 precursor	Response to stimulus	DHRS13	514903	Bt.27335	GO:0055114: oxidation-reduction process	GO:0005576: extracellular region	GO:0016491: oxidoreductase activity; GO:0005488: binding	1.61501	1.39295	0.551306	0.79181
C235R126	0.00137705	2.3132	up	Hemoglobin subunit beta-1	Transport	hbb1	0	0	GO:0015671: oxygen transport	GO:0005833: hemoglobin complex	GO:0005344: oxygen transporter activity	0.525734	0.654884	2.36187	1.21613
C042R127	0.038178	3.05905	up	Vitellogenin-3 precursor	Transport	VTG3	0	Gga.9649			GO:0005319: lipid transporter activity	0.99169	0.975049	3.39503	3.03363
C069R130	0.00212013	-5.78764	down	Chondrogenesis associated lipocalin	Lipid metabolism	L-PGDS	0	0	GO:0006629: lipid metabolic process		GO:0005488: binding; GO:0005215: transporter activity	9.70913	0.826053	0.368631	1.67756
C217R130	0.0100005	-2.03901	down	UNKNOWN	0	0	0	0			0	1.40243	1.66098	0.579799	0.687801
C121R131	0.00212013	2.02729	up	Serum albumin 2 precursor	Transport	alb2	0	0	GO:0006810: transport	GO:0005615: extracellular space	0	0.757895	0.382159	1.65152	1.53647
C216R135	3.91661e-09	5.03524	up	Solute carrier family 28 member 3	Transport	SLC28A3	64078	Hs.591877	GO:0001895: retina homeostasis; GO:0015860: purine nucleoside transport; GO:0015864: pyrimidine nucleoside transport; GO:0055085: transmembrane transport; GO:0055086: nucleobase, nucleoside and nucleotide metabolic process	GO:0005886: plasma membrane; GO:0016021: integral to membrane	GO:0001882: nucleoside binding; GO:0005415: nucleoside:sodium symporter activity; GO:0015389: pyrimidine- and adenine-specific:sodium symporter activity; GO:0015390: purine-specific nucleoside:sodium symporter activity	0.566459	0.551466	3.23885	2.85226
C011R136	0.00973249	2.34384	up	Eukaryotic translation initiation factor 3 subunit I	Translation	EIF3I	8668	Hs.530096	GO:0006413: translational initiation	GO:0005852: eukaryotic translation initiation factor 3 complex	GO:0003743: translation initiation factor activity	0.593903	0.578441	1.11228	1.39201
C212R138	0.03387	-2.3011	down	Peroxiredoxin-6	Response to stimulus	PRDX6	429062	Gga.34325	GO:0055114: oxidation-reduction process; GO:0045454: cell redox homeostasis; GO:0032060: bleb assembly; GO:0016042: lipid catabolic process; GO:0009395: phospholipid catabolic process; GO:0000302: response to reactive oxygen species	GO:0016023: cytoplasmic membrane-bounded vesicle; GO:0005764: lysosome; GO:0005829: cytosol; GO:0005737: cytoplasm; GO:0005739: mitochondrion	GO:0004623: phospholipase A2 activity; GO:0016787: hydrolase activity; GO:0016491: oxidoreductase activity; GO:0051920: peroxiredoxin activity; GO:0004601: peroxidase activity	1.80199	0.921096	0.595878	0.783098
C004R140	0.0226445	2.47727	up	Nuclear factor NF-kappa-B p100 subunit	Signalling	nfkb2	397698	Xl.815	GO:0030198: extracellular matrix organization; GO:0007165: signal transduction; GO:0006355: regulation of transcription, DNA-dependent; GO:0002268: follicular dendritic cell differentiation; GO:0002467: germinal center formation; GO:0048536: spleen development	GO:0005737: cytoplasm; GO:0005634: nucleus; GO:0033257: Bcl3/NF-kappaB2 complex	GO:0003700: sequence-specific DNA binding transcription factor activity	0.784351	0.544651	1.03914	1.94305
C164R142	0.0258601	7.82896	up	Leukocyte cell-derived chemotaxin 2 precursor	Cell/tissue structure and development	Lect2	16841	Mm.16973; Mm.263265	GO:0006935: chemotaxis; GO:0030178: negative regulation of Wnt receptor signaling pathway	GO:0005576: extracellular region	0	0.170391	0.736613	2.12713	1.33398
C126R143	0.00671049	2.15925	up	Complement C1q tumor necrosis factor-related protein 3 precursor	Cell/tissue structure and development	C1qtnf3	81799	Mm.280158		GO:0005581: collagen	0	0.677303	1.01044	1.31971	1.46247
C182R143	1.77231e-06	15.2153	up	114515 pfam05793, TFIIF_alpha, Transcription initiation factor IIF, alpha subunit (TFIIF-alpha). Transcription initiation factor IIF, alpha subunit (TFIIF-alpha) or RNA polymerase II-associating protein 74 (RAP74) is the large subunit of transcription...	Transcription	0	0	0			0	0.127646	0.343111	3.10777	1.94218
C097R144	0.00137705	5.76453	up	Complement C3-1	response to stimulus	c3	0	0	GO:0006954: inflammatory response; GO:0006956: complement activation	GO:0005576: extracellular region; GO:0005615: extracellular space	GO:0004866: endopeptidase inhibitor activity	0.18247	1.35892	1.43637	1.05185
C045R145	0.044268	3.47943	up	UNKNOWN	0	0	0	0			0	0.352792	1.27841	0.986292	1.22752
C001R146	0.00318143	2.12058	up	NADH-ubiquinone oxidoreductase chain 2	Generation of precursor metabolites and energy	MT-ND2	808316	0	GO:0006120: mitochondrial electron transport, NADH to ubiquinone; GO:0006810: transport; GO:0022900: electron transport chain; GO:0042773: ATP synthesis coupled electron transport	GO:0005739: mitochondrion; GO:0005743: mitochondrial inner membrane; GO:0005747: mitochondrial respiratory chain complex I; GO:0016021: integral to membrane; GO:0016020: membrane; GO:0070469: respiratory chain	GO:0008137: NADH dehydrogenase (ubiquinone) activity; GO:0016491: oxidoreductase activity	0.645058	0.699225	1.72891	1.3679
C099R149	0.000319552	9.79751	up	Lysozyme C II precursor	response to stimulus	0	0	0	GO:0042742: defense response to bacterium; GO:0019835: cytolysis; GO:0016998: cell wall macromolecule catabolic process		GO:0016798: hydrolase activity, acting on glycosyl bonds; GO:0003796: lysozyme activity	0.179683	0.399892	1.92741	1.76045
C186R149	0.00696594	2.07518	up	Hemoglobin subunit alpha	Transport	hba	0	0	GO:0015671: oxygen transport	GO:0005833: hemoglobin complex	GO:0005344: oxygen transporter activity	0.538566	0.779366	2.00465	1.11762
C262R149	0.000678223	3.80459	up	Complement C3-1	response to stimulus	c3	0	0	GO:0006954: inflammatory response; GO:0006956: complement activation	GO:0005576: extracellular region; GO:0005615: extracellular space	GO:0004866: endopeptidase inhibitor activity	0.302439	0.641988	2.70157	1.15066
C133R150	0.0031667	-2.4094	down	UNKNOWN	0	0	0	0		GO:0016020: membrane; GO:0016021: integral to membrane	0	1.32417	1.29484	0.486799	0.549585
C062R154	0.000666164	-3.09235	down	Hemoglobin subunit alpha-D	Transport	HBAD	0	0	GO:0006810: transport	GO:0005833: hemoglobin complex	GO:0005344: oxygen transporter activity; GO:0020037: heme binding; GO:0019825: oxygen binding; GO:0046872: metal ion binding	2.91267	0.819671	1.01577	0.941897
C015R156	0.00115778	2.22283	up	Hemoglobin subunit alpha	Transport	hba	0	0	GO:0015671: oxygen transport	GO:0005833: hemoglobin complex	GO:0005344: oxygen transporter activity	0.619855	0.745201	2.29385	1.37783
C051R157	0.0049096	-2.31618	down	40S ribosomal protein S27	Protein synthesis	rps27	380386	Xl.25553	GO:0000087: M phase of mitotic cell cycle; GO:0000236: mitotic prometaphase; GO:0000278: mitotic cell cycle; GO:0006412: translation; GO:0006414: translational elongation; GO:0006415: translational termination; GO:0008283: cell proliferation; GO:0010467: gene expression; GO:0016032: viral reproduction; GO:0019058: viral infectious cycle; GO:0019083: viral transcription; GO:0031018: endocrine panc…	GO:0005634: nucleus; GO:0005829: cytosol; GO:0005840: ribosome; GO:0022627: cytosolic small ribosomal subunit; GO:0005622: intracellular	GO:0003677: DNA binding; GO:0003735: structural constituent of ribosome; GO:0008270: zinc ion binding; GO:0046872: metal ion binding	1.42116	1.85026	0.741424	0.613578
C165R159	0.00528924	-2.60158	down	Translationally-controlled tumor protein	Transport	tpt1	30723; 794830	Dr.116170; Dr.75674		GO:0005737: cytoplasm; GO:0005771: multivesicular body; GO:0045298: tubulin complex; GO:0005615: extracellular space	GO:0005509: calcium ion binding	1.34492	1.42686	0.740576	0.516964
C066R160	0.000678223	-2.82773	down	Translationally-controlled tumor protein	Transport	tpt1	30723; 794830	Dr.116170; Dr.75674		GO:0005737: cytoplasm; GO:0005771: multivesicular body; GO:0045298: tubulin complex; GO:0005615: extracellular space	GO:0005509: calcium ion binding	1.4751	1.36375	0.665325	0.521654
C204R162	0.00934661	-2.58883	down	Translationally-controlled tumor protein	Transport	tpt1	30723; 794830	Dr.116170; Dr.75674		GO:0005737: cytoplasm; GO:0005771: multivesicular body; GO:0045298: tubulin complex; GO:0005615: extracellular space	GO:0005509: calcium ion binding	1.3255	1.29502	0.750201	0.512007
C063R163	1.38112e-05	5.4164	up	114515 pfam05793, TFIIF_alpha, Transcription initiation factor IIF, alpha subunit (TFIIF-alpha). Transcription initiation factor IIF, alpha subunit (TFIIF-alpha) or RNA polymerase II-associating protein 74 (RAP74) is the large subunit of transcription...	Transcription	0	0	0			0	0.335209	0.467976	3.20544	1.81563
C024R164	0.00570021	4.64798	up	109128 pfam00059, Lectin_C, Lectin C-type domain. This family includes both long and short form C-type.	response to stimulus	0	0	0			0	0.313443	1.25296	1.11953	1.45688
C243R165	3.43007e-05	2.01277	up	UNKNOWN	0	0	0	0			0	0.758063	0.648888	1.27308	1.5258
C109R167	0.000491719	-2.20401	down	Lipoprotein lipase precursor	Lipid metabolism	LPL	280843	Bt.5387			GO:0005515: protein binding	1.55518	2.55296	0.625034	0.705614
C110R167	0.0198005	-4.00957	down	UNKNOWN	0	0	0	0			0	0.663971	0.829366	1.52385	0.165596
C054R169	0.000464061	3.72323	up	114515 pfam05793, TFIIF_alpha, Transcription initiation factor IIF, alpha subunit (TFIIF-alpha). Transcription initiation factor IIF, alpha subunit (TFIIF-alpha) or RNA polymerase II-associating protein 74 (RAP74) is the large subunit of transcription...	Transcription	0	0	0			0	0.534001	0.572221	2.55474	1.9882
C179R169	0.00116399	-2.26799	down	Translationally-controlled tumor protein	Transport	tpt1	30723; 794830	Dr.116170; Dr.75674		GO:0005737: cytoplasm; GO:0005771: multivesicular body; GO:0045298: tubulin complex; GO:0005615: extracellular space	GO:0005509: calcium ion binding	1.21356	1.56939	0.826596	0.53508
