# Supplementary material for: Influence of developmental stage and genotype on liver mRNA levels among wild, domesticated, and hybrid rainbow trout (Oncorhynchus mykiss)
Source: BMC Genomics. 2013 Oct 2;14:673. doi: 10.1186/1471-2164-14-673 (PMC3851433; doi:10.1186/1471-2164-14-673)
Supplement: Additional file 5 — Significant mRNA entity list (including replicate mRNAs) of wild-domesticated relative to size-matched wild-type rainbow trout (P-value of ≤ 0.05 and fold change of ≥ 2). [file 1471-2164-14-673-S5.xls]

## Sheet: F1 hybrid relative to size wild
Significant genes in comparisom of wild-domesticated hybrid progeny relative to size-matched wild trout P value of ≤ 0.05 and fold change of ≥ 2, list contains replicates
Spot ID	P-value	Fold Change	Regulation ([DxW] vs [06WxW])	Description	Functional Category	Gene	GeneID	UniGene	biological_process	cellular_component	Molecular function	[WxW](normalized)	[06WxW](normalized)	[DxD](normalized)	[DxW](normalized)
C055R002	0.0210563	2.00909	up	Heterogeneous nuclear ribonucleoprotein Q	Transcription	Syncrip	56403	Mm.260545	GO:0000398: nuclear mRNA splicing, via spliceosome; GO:0006396: RNA processing; GO:0008380: RNA splicing; GO:0044419: interspecies interaction between organisms; GO:0070934: CRD-mediated mRNA stabilization	GO:0005634: nucleus; GO:0005654: nucleoplasm; GO:0005737: cytoplasm; GO:0005783: endoplasmic reticulum; GO:0005792: microsome; GO:0030529: ribonucleoprotein complex; GO:0070937: CRD-mediated mRNA stability complex; GO:0071013: catalytic step 2 spliceosome; GO:0071204: histone pre-mRNA 3'end processing complex	GO:0005515: protein binding; GO:0000166: nucleotide binding; GO:0003723: RNA binding; GO:0008143: poly(A) RNA binding	0.830288	0.808151	1.68438	1.62365
C196R002	0.00528924	2.9095	up	40S ribosomal protein S5	Protein synthesis	RPS5	6193	Hs.378103	GO:0006412: translation; GO:0006450: regulation of translational fidelity	GO:0005622: intracellular	GO:0003729: mRNA binding; GO:0003735: structural constituent of ribosome	0.404876	0.496678	2.29151	1.44508
C172R005	0.000493361	2.8413	up	Lysozyme C II precursor	response to stimulus	0	0	0	GO:0042742: defense response to bacterium; GO:0019835: cytolysis; GO:0016998: cell wall macromolecule catabolic process		GO:0016798: hydrolase activity, acting on glycosyl bonds; GO:0003796: lysozyme activity	0.209271	0.515179	1.51951	1.46378
C185R005	0.0011609	-5.76616	down	Actin, alpha sarcomeric/cardiac	Cell/tissue structure and development	0	779129	Xl.70068	GO:0030240: skeletal muscle thin filament assembly; GO:0048741: skeletal muscle fiber development	GO:0001725: stress fiber; GO:0005865: striated muscle thin filament; GO:0005884: actin filament	0	0.603508	2.80145	1.40442	0.485844
C144R006	0.000294814	2.24335	up	Cathepsin F precursor	Proteolysis	Ctsf	56464	Mm.29561	GO:0006508: proteolysis		GO:0008233: peptidase activity; GO:0004197: cysteine-type endopeptidase activity	0.716442	0.576611	1.39253	1.29354
C226R006	0.016494	-2.76585	down	Barrier-to-autointegration factor	response to stimulus	banf1	334717	Dr.75371	GO:0009615: response to virus; GO:0016032: viral reproduction; GO:0019047: provirus integration; GO:0019059: initiation of viral infection; GO:0044419: interspecies interaction between organisms	GO:0005634: nucleus; GO:0005654: nucleoplasm; GO:0005694: chromosome; GO:0005737: cytoplasm; GO:0005829: cytosol	GO:0003677: DNA binding	0.914325	1.83752	1.05446	0.664359
C063R008	0.0306364	17.5334	up	Pregnancy zone protein precursor	Unknown/undecided	PZP	0	Hs.631735		GO:0005615: extracellular space; GO:0005576: extracellular region	GO:0004866: endopeptidase inhibitor activity	0.872216	0.683502	2.56975	11.9841
C018R009	0.0392273	2.04547	up	Cytochrome P450 3A27	Response to stimulus	cyp3a27	0	0	GO:0055114: oxidation-reduction process		GO:0009055: electron carrier activity; GO:0020037: heme binding; GO:0046872: metal ion binding; GO:0016712: oxidoreductase activity, acting on paired donors, with incorporation or reduction of molecular oxygen, reduced flavin or flavoprotein as one donor, and incorporation of one atom of oxygen	0.816216	0.705608	1.1679	1.4433
C065R011	0.0216571	2.90436	up	Eukaryotic translation initiation factor 3 subunit I	Translation	Eif3i	54709	Mm.250874	GO:0006413: translational initiation	GO:0005852: eukaryotic translation initiation factor 3 complex	GO:0003743: translation initiation factor activity	0.68952	0.750569	1.13295	2.17992
C044R015	0.0186413	2.32674	up	Endoplasmin precursor	Protein synthesis	HSP90B1	374163	Gga.4724	GO:0001666: response to hypoxia; GO:0006916: anti-apoptosis; GO:0006457: protein folding; GO:0043666: regulation of phosphoprotein phosphatase activity; GO:0031247: actin rod assembly; GO:0030433: ER-associated protein catabolic process; GO:0071318: cellular response to ATP	GO:0005829: cytosol; GO:0005783: endoplasmic reticulum; GO:0005788: endoplasmic reticulum lumen; GO:0005789: endoplasmic reticulum membrane; GO:0005792: microsome; GO:0030496: midbody; GO:0048471: perinuclear region of cytoplasm; GO:0044459: plasma membrane part	GO:0000166: nucleotide binding; GO:0003723: RNA binding; GO:0005524: ATP binding; GO:0019903: protein phosphatase binding; GO:0051082: unfolded protein binding; GO:0050750: low-density lipoprotein particle receptor binding; GO:0046790: virion binding	0.969326	0.629369	1.20346	1.46437
C076R016	0.0207313	2.66401	up	Probable phosphatase phospho1	Cell/tissue structure and development	phospho1	100002812	Dr.88822	GO:0008152: metabolic process; GO:0030500: regulation of bone mineralization		GO:0016787: hydrolase activity; GO:0033884: phosphoethanolamine/phosphocholine phosphatase activity; GO:0046872: metal ion binding	0.928106	0.719503	0.94755	1.91676
C244R016	0.00824604	2.46767	up	Hemoglobin subunit beta-1	Transport	hbb1	0	0	GO:0015671: oxygen transport	GO:0005833: hemoglobin complex	GO:0005344: oxygen transporter activity	0.861373	0.560849	2.60266	1.38399
C097R022	0.00405799	-2.91236	down	Translationally-controlled tumor protein	Transport	tpt1	30723; 794830	Dr.116170; Dr.75674		GO:0005737: cytoplasm; GO:0005771: multivesicular body; GO:0045298: tubulin complex; GO:0005615: extracellular space	GO:0005509: calcium ion binding	1.22186	1.49208	0.627123	0.512326
C112R022	5.54259e-05	-2.01105	down	Cytochrome c oxidase polypeptide VIc-1	Generation of precursor metabolites and energy	0	0	0		GO:0005743: mitochondrial inner membrane; GO:0016020: membrane; GO:0016021: integral to membrane; GO:0005739: mitochondrion	GO:0004129: cytochrome-c oxidase activity	1.22487	1.29505	0.762147	0.643968
C124R022	0.000678223	-4.83562	down	Actin, alpha sarcomeric/cardiac	Cell/tissue structure and development	0	779129	Xl.70068	GO:0030240: skeletal muscle thin filament assembly; GO:0048741: skeletal muscle fiber development	GO:0001725: stress fiber; GO:0005865: striated muscle thin filament; GO:0005884: actin filament	0	0.492356	2.16873	1.27348	0.448491
C224R024	2.3166e-10	4.01534	up	Fucolectin-4 precursor	response to stimulus	0	0	0	GO:0001868: regulation of complement activation, lectin pathway; GO:0010185: regulation of cellular defense response; GO:0045088: regulation of innate immune response	GO:0005615: extracellular space	GO:0005509: calcium ion binding; GO:0005529: sugar binding; GO:0042806: fucose binding	0.570151	0.56569	2.85009	2.27144
C124R025	0.00220213	-4.58472	down	Actin, alpha sarcomeric/cardiac	Cell/tissue structure and development	0	779129	Xl.70068	GO:0030240: skeletal muscle thin filament assembly; GO:0048741: skeletal muscle fiber development	GO:0001725: stress fiber; GO:0005865: striated muscle thin filament; GO:0005884: actin filament	0	0.466243	2.03558	1.39061	0.443992
C202R025	0.00215464	-3.36524	down	Glutathione S-transferase theta-1	response to stimulus	Gstt1	0	Mm.2746			GO:0016740: transferase activity	1.43756	1.37881	0.799062	0.40972
C032R027	0.00516651	3.08294	up	Brain protein 44	Unknown/undecided	BRP44	25874	Hs.517768		GO:0005739: mitochondrion	0	0.704805	0.627543	1.80424	1.93468
C048R027	0.011176	2.02782	up	UNKNOWN	0	0	0	0			0	0.893882	0.566119	1.65145	1.14799
C128R027	0.0268309	3.05719	up	Uridine phosphorylase 2	Nucleotide metabolism	UPP2	151531	Hs.128427	GO:0009166: nucleotide catabolic process; GO:0009116: nucleoside metabolic process	GO:0045098: type III intermediate filament; GO:0005737: cytoplasm	GO:0003824: catalytic activity; GO:0004850: uridine phosphorylase activity	1.80355	0.396762	1.05878	1.21298
C092R028	1.43161e-05	-3.0133	down	Serine protease 27 precursor	Proteolysis	Prss27	213171	Mm.133083	GO:0006508: proteolysis		GO:0008233: peptidase activity; GO:0004252: serine-type endopeptidase activity	1.90767	1.7126	0.396814	0.568346
C121R029	0.0361817	2.00119	up	Alpha-methylacyl-CoA racemase	Lipid metabolism	AMACR	0	Hs.508343		GO:0005739: mitochondrion	GO:0003824: catalytic activity	1.0986	0.610596	0.997078	1.22192
C209R032	0.00845698	-2.01463	down	UDP-xylose and UDP-N-acetylglucosamine transporter	Transport	slc35b4	323737	Dr.120694; Dr.77879	GO:0055085: transmembrane transport	GO:0016020: membrane; GO:0016021: integral to membrane	0	1.05005	1.51175	0.912936	0.750385
C207R034	0.00243198	-2.87294	down	Translationally-controlled tumor protein	Transport	tpt1	30723; 794830	Dr.116170; Dr.75674		GO:0005737: cytoplasm; GO:0005771: multivesicular body; GO:0045298: tubulin complex; GO:0005615: extracellular space	GO:0005509: calcium ion binding	1.45235	1.76005	0.900245	0.612632
C060R037	0.000865544	3.04088	up	Hemoglobin subunit beta-1	Transport	hbb1	0	0	GO:0006810: transport	GO:0005833: hemoglobin complex	GO:0005344: oxygen transporter activity; GO:0046872: metal ion binding; GO:0019825: oxygen binding; GO:0020037: heme binding	0.902853	0.41322	2.41784	1.25655
C066R037	0.00232304	-2.86561	down	Thrombospondin-3b precursor	Cell/tissue structure and development	thbs3b	571317	Dr.93014	GO:0003417: growth plate cartilage development; GO:0007155: cell adhesion; GO:0007160: cell-matrix adhesion; GO:0043931: ossification involved in bone maturation; GO:0060346: bone trabecula formation	GO:0005576: extracellular region; GO:0048471: perinuclear region of cytoplasm	GO:0005509: calcium ion binding; GO:0008201: heparin binding; GO:0005198: structural molecule activity	1.10531	2.16419	0.653408	0.755227
C214R037	0.00759996	-3.41472	down	UNKNOWN	0	0	0	0			0	0.992797	2.1668	0.769391	0.634545
C026R038	0.0267855	2.17563	up	Hemoglobin subunit beta	Transport	hbb	0	0	GO:0015671: oxygen transport	GO:0005833: hemoglobin complex	GO:0005344: oxygen transporter activity	1.01599	0.625565	1.5457	1.36099
C209R038	0.000865544	-2.36943	down	Acyl-CoA-binding protein	Lipid metabolism	DBI	0	0	GO:0006810: transport	GO:0005739: mitochondrion	GO:0000062: fatty-acyl-CoA binding; GO:0008289: lipid binding	1.55458	1.95953	0.255255	0.827005
C223R038	0.0253627	2.31237	up	Fatty acid desaturase 2	Lipid metabolism	Fads2	56473	Mm.38901	GO:0006629: lipid metabolic process; GO:0055114: oxidation-reduction process; GO:0006633: fatty acid biosynthetic process		GO:0016717: oxidoreductase activity, acting on paired donors, with oxidation of a pair of donors resulting in the reduction of molecular oxygen to two molecules of water; GO:0020037: heme binding; GO:0016491: oxidoreductase activity	1.07146	0.509007	1.16825	1.17701
C022R039	0.0499631	2.16163	up	Methionine-R-sulfoxide reductase B1	Response to stimulus	sepx1	0	Dr.24956	GO:0055114: oxidation-reduction process	GO:0005737: cytoplasm; GO:0005634: nucleus	GO:0008113: peptide-methionine-(S)-S-oxide reductase activity; GO:0016491: oxidoreductase activity; GO:0046872: metal ion binding	1.06807	0.649789	1.09107	1.4046
C055R039	8.0947e-13	8.71854	up	Solute carrier family 28 member 3	Transport	SLC28A3	64078	Hs.591877	GO:0001895: retina homeostasis; GO:0015860: purine nucleoside transport; GO:0015864: pyrimidine nucleoside transport; GO:0055085: transmembrane transport; GO:0055086: nucleobase, nucleoside and nucleotide metabolic process	GO:0005886: plasma membrane; GO:0016021: integral to membrane	GO:0001882: nucleoside binding; GO:0005415: nucleoside:sodium symporter activity; GO:0015389: pyrimidine- and adenine-specific:sodium symporter activity; GO:0015390: purine-specific nucleoside:sodium symporter activity	0.409488	0.408009	3.02391	3.55725
C072R039	0.000305031	2.65415	up	UNKNOWN	0	0	0	0			0	0.976463	0.417069	1.98423	1.10696
C119R039	0.00427159	3.38092	up	7-dehydrocholesterol reductase	Lipid metabolism	dhcr7	394844	Str.43032	GO:0001568: blood vessel development; GO:0006695: cholesterol biosynthetic process; GO:0009791: post-embryonic development; GO:0030154: cell differentiation; GO:0030324: lung development; GO:0035264: multicellular organism growth; GO:0042127: regulation of cell proliferation; GO:0045540: regulation of cholesterol biosynthetic process; GO:0055114: oxidation-reduction process	GO:0005640: nuclear outer membrane; GO:0005783: endoplasmic reticulum; GO:0005789: endoplasmic reticulum membrane; GO:0005792: microsome; GO:0016020: membrane; GO:0016021: integral to membrane	GO:0005515: protein binding; GO:0016491: oxidoreductase activity; GO:0047598: 7-dehydrocholesterol reductase activity	0.948023	0.368684	0.955306	1.24649
C003R040	0.00255828	4.11191	up	Peroxisomal 3,2-trans-enoyl-CoA isomerase	Unknown/undecided	PECI	10455	Hs.15250			GO:0000062: fatty-acyl-CoA binding; GO:0005488: binding; GO:0003824: catalytic activity	0.440852	0.409992	3.20463	1.68585
C104R040	0.00412301	2.5667	up	Hemoglobin subunit beta-1	Transport	hbb1	0	0	GO:0015671: oxygen transport	GO:0005833: hemoglobin complex	GO:0005344: oxygen transporter activity	0.700882	0.501787	2.47461	1.28794
C001R042	0.0376539	2.42691	up	UNKNOWN	0	0	0	0			0	1.07002	0.557049	1.48216	1.35191
C176R044	0.000337672	-2.01816	down	Lipocalin precursor	Transport	0	0	0	GO:0006629: lipid metabolic process		GO:0005488: binding; GO:0005215: transporter activity	1.43573	1.54079	0.709303	0.763462
C040R046	0.0258285	2.34226	up	Retinol dehydrogenase 12	Response to stimulus	Rdh12	77974	Mm.274373	GO:0055114: oxidation-reduction process		GO:0005488: binding; GO:0016491: oxidoreductase activity	0.795724	0.625852	2.07616	1.46591
C065R046	0.0216571	2.1181	up	5-aminolevulinate synthase, nonspecific, mitochondrial precursor	protein metabolism/ oxygen transport?	alas1	0	0	GO:0006778: porphyrin metabolic process; GO:0006783: heme biosynthetic process; GO:0009058: biosynthetic process; GO:0033014: tetrapyrrole biosynthetic process	GO:0005739: mitochondrion; GO:0005759: mitochondrial matrix	GO:0003870: 5-aminolevulinate synthase activity; GO:0008415: acyltransferase activity; GO:0030170: pyridoxal phosphate binding; GO:0016769: transferase activity, transferring nitrogenous groups	1.02751	0.618034	0.851695	1.30906
C015R047	1.09075e-07	7.23266	up	GDP-L-fucose synthetase	Carbohydrate metabolism	Tsta3	22122	Mm.22596	GO:0044237: cellular metabolic process; GO:0019835: cytolysis		GO:0003824: catalytic activity; GO:0050662: coenzyme binding; GO:0005488: binding	0.267067	0.357408	5.26476	2.58501
C098R049	0.0219059	-2.90776	down	Glutathione S-transferase theta-1	response to stimulus	Gstt1	0	Mm.2746			GO:0016740: transferase activity	1.29399	1.3373	0.923638	0.459906
C097R050	0.016494	2.17477	up	Epidermal retinal dehydrogenase 2	Response to stimulus	Rdhe2	242285	Mm.98096	GO:0055114: oxidation-reduction process		GO:0005488: binding; GO:0016491: oxidoreductase activity	1.12052	0.529869	1.06792	1.15234
C110R050	0.0138075	2.02987	up	Keratinocytes-associated transmembrane protein 2 precursor	Cell/tissue structure and development	KCT2	56951	Hs.355177		GO:0016020: membrane; GO:0016021: integral to membrane	0	0.838719	0.797448	1.61259	1.61872
C219R050	0.0485623	2.05522	up	Glutathione S-transferase kappa 1	response to stimulus	GSTK1	373156	Hs.390667		GO:0005622: intracellular; GO:0005777: peroxisome; GO:0030288: outer membrane-bounded periplasmic space; GO:0043231: intracellular membrane-bounded organelle	GO:0004364: glutathione transferase activity; GO:0005515: protein binding; GO:0015035: protein disulfide oxidoreductase activity; GO:0016740: transferase activity; GO:0042802: identical protein binding	0.904805	0.704599	1.35508	1.44811
C018R051	0.007306	3.01322	up	Endoplasmin precursor	Protein synthesis	HSP90B1	374163	Gga.4724	GO:0001666: response to hypoxia; GO:0006916: anti-apoptosis; GO:0006457: protein folding; GO:0043666: regulation of phosphoprotein phosphatase activity; GO:0031247: actin rod assembly; GO:0030433: ER-associated protein catabolic process; GO:0071318: cellular response to ATP	GO:0005829: cytosol; GO:0005783: endoplasmic reticulum; GO:0005788: endoplasmic reticulum lumen; GO:0005789: endoplasmic reticulum membrane; GO:0005792: microsome; GO:0030496: midbody; GO:0048471: perinuclear region of cytoplasm; GO:0044459: plasma membrane part	GO:0000166: nucleotide binding; GO:0003723: RNA binding; GO:0005524: ATP binding; GO:0019903: protein phosphatase binding; GO:0051082: unfolded protein binding; GO:0050750: low-density lipoprotein particle receptor binding; GO:0046790: virion binding	0.970485	0.528215	1.08754	1.59163
C217R051	0.0313608	-2.59916	down	Cytotoxic and regulatory T-cell molecule precursor	response to stimulus	Crtam	54698	Mm.42791		GO:0016021: integral to membrane; GO:0016020: membrane	0	1.04463	1.32085	1.09949	0.508183
C189R053	0.0448624	2.0514	up	Carbonic anhydrase	Transport	cahz	30331	Dr.122148; Dr.32297	GO:0001822: kidney development; GO:0002009: morphogenesis of an epithelium; GO:0006950: response to stress; GO:0009268: response to pH; GO:0010033: response to organic substance; GO:0010043: response to zinc ion; GO:0015670: carbon dioxide transport; GO:0032849: positive regulation of cellular pH reduction; GO:0042475: odontogenesis of dentine-containing tooth; GO:0043627: response to estrogen st…	GO:0005615: extracellular space; GO:0005737: cytoplasm; GO:0005829: cytosol; GO:0005902: microvillus; GO:0016323: basolateral plasma membrane; GO:0030424: axon; GO:0045177: apical part of cell	GO:0004089: carbonate dehydratase activity; GO:0008270: zinc ion binding; GO:0016829: lyase activity; GO:0046872: metal ion binding	0.923412	0.563927	1.5527	1.15684
C007R054	0.0210887	2.38826	up	Putative aldehyde dehydrogenase family 7 member A1 homolog	Response to stimulus	alh-9	175820	Cel.8090	GO:0006081: cellular aldehyde metabolic process; GO:0006554: lysine catabolic process; GO:0007605: sensory perception of sound; GO:0034641: cellular nitrogen compound metabolic process; GO:0055114: oxidation-reduction process	GO:0005634: nucleus; GO:0005737: cytoplasm; GO:0005739: mitochondrion; GO:0005759: mitochondrial matrix; GO:0005829: cytosol	GO:0004029: aldehyde dehydrogenase (NAD) activity; GO:0004043: L-aminoadipate-semialdehyde dehydrogenase activity; GO:0008802: betaine-aldehyde dehydrogenase activity; GO:0016491: oxidoreductase activity	1.55386	0.576358	0.845688	1.37649
C111R056	0.0325815	2.14541	up	Cytochrome c oxidase subunit VIb isoform 1	Generation of precursor metabolites and energy	COX6B1	0	0		GO:0005739: mitochondrion; GO:0005743: mitochondrial inner membrane	0	0.897085	0.639628	1.04255	1.37226
C185R057	0.0165419	3.13027	up	Heme oxygenase	response to stimulus	hmox	0	0	GO:0002246: wound healing involved in inflammatory response; GO:0051260: protein homooligomerization; GO:0055072: iron ion homeostasis; GO:0048661: positive regulation of smooth muscle cell proliferation; GO:0048662: negative regulation of smooth muscle cell proliferation; GO:0050896: response to stimulus; GO:0043123: positive regulation of I-kappaB kinase/NF-kappaB cascade; GO:0035094: response …	GO:0005783: endoplasmic reticulum; GO:0005792: microsome	GO:0004871: signal transducer activity; GO:0004392: heme oxygenase (decyclizing) activity; GO:0046872: metal ion binding; GO:0042803: protein homodimerization activity; GO:0020037: heme binding; GO:0016491: oxidoreductase activity	2.1107	0.880566	0.657344	2.7564
C147R058	0.0200243	2.23201	up	G1/S-specific cyclin-E1	Cell cycle function	ccne1	30188	Dr.29	GO:0006468: protein phosphorylation; GO:0006270: DNA-dependent DNA replication initiation; GO:0016055: Wnt receptor signaling pathway; GO:0000079: regulation of cyclin-dependent protein kinase activity; GO:0051301: cell division	GO:0000307: cyclin-dependent protein kinase holoenzyme complex; GO:0005634: nucleus	GO:0016301: kinase activity; GO:0016538: cyclin-dependent protein kinase regulator activity; GO:0019901: protein kinase binding	0.912046	0.83546	1.06859	1.86475
C166R058	0.0345805	2.13195	up	Glutathione S-transferase kappa 1	response to stimulus	Gstk1	76263	Mm.267014		GO:0005622: intracellular; GO:0005777: peroxisome; GO:0030288: outer membrane-bounded periplasmic space; GO:0043231: intracellular membrane-bounded organelle	GO:0004364: glutathione transferase activity; GO:0005515: protein binding; GO:0015035: protein disulfide oxidoreductase activity; GO:0016740: transferase activity; GO:0042802: identical protein binding	0.851456	0.708891	1.31758	1.51132
C256R062	5.29429e-05	6.55663	up	69325 pfam05793, TFIIF_alpha, Transcription initiation factor IIF, alpha subunit (TFIIF-alpha). Transcription initiation factor IIF, alpha subunit (TFIIF-alpha) or RNA polymerase II-associating protein 74 (RAP74) is the large subunit of transcription f...	Transcription	0	0	0			0	0.122908	0.293601	2.74936	1.92503
C002R063	0.0119611	6.43074	up	UNKNOWN	0	0	0	0			0	0.628595	0.178994	2.28598	1.15106
C193R063	0.0428729	2.2955	up	UNKNOWN	0	0	0	0			0	0.98405	0.556829	1.26499	1.2782
C067R064	0.0254237	2.23881	up	BolA-like protein 2	response to stimulus	Bola2	66162	Mm.358692			0	1.0706	0.61196	0.881178	1.37006
C161R066	0.0477619	2.19928	up	Collagen alpha-1(I) chain precursor	Cell/tissue structure and development	COL1A1	0	Gga.2073; Gga.43371		GO:0005581: collagen; GO:0005576: extracellular region	GO:0005201: extracellular matrix structural constituent	0.886222	0.680664	1.29329	1.49697
C100R069	1.774e-06	2.02245	up	Enhancer of rudimentary homolog	Cell cycle function	Erh	100042777; 13877	Mm.246551; Mm.378913	GO:0007049: cell cycle		0	0.749384	0.713912	2.14691	1.44385
C073R071	0.0249282	2.00416	up	Selenide, water dikinase 2	Protein metabolism	SEPHS2	100037302	Ssc.15219	GO:0016260: selenocysteine biosynthetic process		GO:0000166: nucleotide binding; GO:0004756: selenide, water dikinase activity; GO:0005524: ATP binding; GO:0016740: transferase activity	0.844116	0.703633	1.95536	1.41019
C099R072	0.0145846	-2.06111	down	Protein phosphatase 1 regulatory subunit 3C	Carbohydrate metabolism	ppp1r3c	393807	Dr.82649			0	1.04348	1.52021	0.974353	0.73757
C106R072	0.0152015	2.1519	up	Hemoglobin subunit beta	Transport	hbb	0	0	GO:0015671: oxygen transport	GO:0005833: hemoglobin complex	GO:0005344: oxygen transporter activity	1.01846	0.560988	1.6531	1.20719
C205R072	0.014246	2.05533	up	Cytosolic sulfotransferase 2	Lipid metabolism	sult1st2	368269	Dr.81642			GO:0008146: sulfotransferase activity	1.65452	0.70817	0.926033	1.45552
C193R073	0.0117319	-3.35128	down	Ganglioside GM2 activator precursor	Lipid metabolism	Gm2a	14667	Mm.287807	GO:0006629: lipid metabolic process; GO:0006689: ganglioside catabolic process; GO:0007611: learning or memory; GO:0009313: oligosaccharide catabolic process; GO:0019377: glycolipid catabolic process; GO:0019915: lipid storage; GO:0030149: sphingolipid catabolic process; GO:0050877: neurological system process; GO:0050885: neuromuscular process controlling balance; GO:0051345: positive regulation…	GO:0005730: nucleolus; GO:0005737: cytoplasm; GO:0005739: mitochondrion; GO:0005764: lysosome; GO:0005889: hydrogen:potassium-exchanging ATPase complex; GO:0009898: internal side of plasma membrane; GO:0043231: intracellular membrane-bounded organelle; GO:0045179: apical cortex	GO:0005319: lipid transporter activity; GO:0016004: phospholipase activator activity; GO:0030290: sphingolipid activator protein activity; GO:0032428: beta-N-acetylgalactosaminidase activity	0.781852	1.7329	1.00931	0.517087
C126R075	0.00496675	-2.33424	down	Translationally-controlled tumor protein	Transport	tpt1	30723; 794830	Dr.116170; Dr.75674		GO:0005737: cytoplasm; GO:0005771: multivesicular body; GO:0045298: tubulin complex; GO:0005615: extracellular space	GO:0005509: calcium ion binding	1.5484	1.34688	0.765029	0.577011
C133R075	0.0227309	2.11489	up	Nicotinamide riboside kinase 2	Nucleotide metabolism	ITGB1BP3	27231	Hs.135458	GO:0045662: negative regulation of myoblast differentiation; GO:0007229: integrin-mediated signaling pathway	GO:0005622: intracellular	0	0.923278	0.685134	1.12135	1.44898
C054R076	0.000596875	2.1854	up	Hemoglobin subunit beta-1	Transport	hbb1	0	0	GO:0015671: oxygen transport	GO:0005833: hemoglobin complex	GO:0005344: oxygen transporter activity	0.770989	0.481971	2.03594	1.0533
C150R076	0.0241915	-2.05604	down	UNKNOWN	0	0	0	0			0	0.782643	1.68057	1.2718	0.817382
C260R076	0.0227309	4.88039	up	70811 pfam07359, LEAP-2, Liver-expressed antimicrobial peptide 2 precursor (LEAP-2). This family consists of several mammalian liver-expressed antimicrobial peptide 2 (LEAP-2) sequences. LEAP-2 is a cysteine-rich, and cationic protein. LEAP-2 contains ...	response to stimulus	0	0	0			0	0.596829	0.196317	1.9405	0.958104
C129R078	0.0293232	2.04554	up	Endoplasmin precursor	protein folding	HSP90B1	374163	Gga.4724	GO:0001666: response to hypoxia; GO:0006916: anti-apoptosis; GO:0006457: protein folding; GO:0043666: regulation of phosphoprotein phosphatase activity; GO:0031247: actin rod assembly; GO:0030433: ER-associated protein catabolic process; GO:0071318: cellular response to ATP	GO:0005829: cytosol; GO:0005783: endoplasmic reticulum; GO:0005788: endoplasmic reticulum lumen; GO:0005789: endoplasmic reticulum membrane; GO:0005792: microsome; GO:0030496: midbody; GO:0048471: perinuclear region of cytoplasm; GO:0044459: plasma membrane part	GO:0000166: nucleotide binding; GO:0003723: RNA binding; GO:0005524: ATP binding; GO:0019903: protein phosphatase binding; GO:0051082: unfolded protein binding; GO:0050750: low-density lipoprotein particle receptor binding; GO:0046790: virion binding	0.930949	0.567164	0.991652	1.16016
C155R079	1.18298e-09	6.35158	up	Calcium/calmodulin-dependent protein kinase type II delta chain	Cell/tissue structure and development	Camk2d	24246	Rn.87208	GO:0006468: protein phosphorylation		GO:0004683: calmodulin-dependent protein kinase activity; GO:0005516: calmodulin binding; GO:0016772: transferase activity, transferring phosphorus-containing groups; GO:0005524: ATP binding	0.408294	0.397277	3.78773	2.52334
C230R082	0.00774038	-4.35407	down	Ependymin precursor	Cell/tissue structure and development	epd	0	0	GO:0007160: cell-matrix adhesion	GO:0005576: extracellular region; GO:0005764: lysosome	GO:0005509: calcium ion binding	1.42531	2.48405	0.392225	0.570513
C202R083	0.0258601	-2.14093	down	Fatty acid-binding protein, intestinal	Lipid metabolism	fabp2	378690	Xl.306		GO:0044424: intracellular part	GO:0008289: lipid binding; GO:0005215: transporter activity	0.949525	1.69351	0.90942	0.791014
C025R084	0.0148334	2.44314	up	Plasminogen precursor	response to stimulus	PLG	0	0	GO:0002576: platelet degranulation; GO:0007596: blood coagulation; GO:0008285: negative regulation of cell proliferation; GO:0010812: negative regulation of cell-substrate adhesion; GO:0022617: extracellular matrix disassembly; GO:0030168: platelet activation; GO:0042730: fibrinolysis; GO:0048771: tissue remodeling; GO:0051918: negative regulation of fibrinolysis; GO:0051919: positive regulation …	GO:0005576: extracellular region; GO:0005615: extracellular space; GO:0005886: plasma membrane; GO:0031093: platelet alpha granule lumen; GO:0031232: extrinsic to external side of plasma membrane	GO:0004252: serine-type endopeptidase activity; GO:0005515: protein binding; GO:0008233: peptidase activity; GO:0034185: apolipoprotein binding; GO:0043498: cell surface binding	0.341476	0.614659	1.14049	1.50169
C042R086	0.0411296	2.26763	up	Cytochrome c oxidase subunit VIb isoform 1	Generation of precursor metabolites and energy	COX6B1	0	0		GO:0005739: mitochondrion; GO:0005743: mitochondrial inner membrane	0	0.914162	0.58555	1.1837	1.32781
C033R090	0.011297	2.09705	up	Serine/threonine-protein kinase PLK1	Cell cycle function	PLK1	5347	Hs.592049	GO:0000086: G2/M transition of mitotic cell cycle; GO:0000087: M phase of mitotic cell cycle; GO:0000088: mitotic prophase; GO:0000236: mitotic prometaphase; GO:0000278: mitotic cell cycle; GO:0000910: cytokinesis; GO:0007067: mitosis; GO:0007091: mitotic metaphase/anaphase transition; GO:0007346: regulation of mitotic cell cycle; GO:0008283: cell proliferation; GO:0010800: positive regulation of…	GO:0000776: kinetochore; GO:0000777: condensed chromosome kinetochore; GO:0000922: spindle pole; GO:0000942: condensed nuclear chromosome outer kinetochore; GO:0005634: nucleus; GO:0005654: nucleoplasm; GO:0005694: chromosome; GO:0005737: cytoplasm; GO:0005813: centrosome; GO:0005829: cytosol; GO:0005856: cytoskeleton; GO:0005876: spindle microtubule; GO:0051233: spindle midzone	GO:0000166: nucleotide binding; GO:0004672: protein kinase activity; GO:0004674: protein serine/threonine kinase activity; GO:0005515: protein binding; GO:0005524: ATP binding; GO:0010997: anaphase-promoting complex binding; GO:0016301: kinase activity; GO:0019901: protein kinase binding; GO:0042801: polo kinase kinase activity	1.50435	0.7574	0.700834	1.58831
C086R090	0.00690427	-2.16938	down	Translationally-controlled tumor protein	Transport	tpt1	30723; 794830	Dr.116170; Dr.75674		GO:0005737: cytoplasm; GO:0005771: multivesicular body; GO:0045298: tubulin complex; GO:0005615: extracellular space	GO:0005509: calcium ion binding	1.42823	1.27769	0.630846	0.588963
C003R092	0.0137243	2.75805	up	Epidermal retinal dehydrogenase 2	Response to stimulus	Rdhe2	242285	Mm.98096	GO:0055114: oxidation-reduction process		GO:0005488: binding; GO:0016491: oxidoreductase activity	1.04087	0.457487	0.919548	1.26177
C007R092	0.0186413	2.1019	up	Solute carrier family 35 member B1	Transport	slc35b1	447844	Dr.36537	GO:0055085: transmembrane transport; GO:0008643: carbohydrate transport	GO:0005789: endoplasmic reticulum membrane; GO:0016021: integral to membrane; GO:0005783: endoplasmic reticulum; GO:0016020: membrane	0	0.783242	0.599747	1.40081	1.26061
C130R092	0.0260436	2.15997	up	Calreticulin precursor	Transcription	CALR	100009050	Ocu.1840	GO:0000122: negative regulation of transcription from RNA polymerase II promoter; GO:0002502: peptide antigen assembly with MHC class I protein complex; GO:0006355: regulation of transcription, DNA-dependent; GO:0006457: protein folding; GO:0006611: protein export from nucleus; GO:0006874: cellular calcium ion homeostasis; GO:0007050: cell cycle arrest; GO:0007283: spermatogenesis; GO:0008284: po…	GO:0001669: acrosomal vesicle; GO:0005576: extracellular region; GO:0005578: proteinaceous extracellular matrix; GO:0005615: extracellular space; GO:0005622: intracellular; GO:0005625: soluble fraction; GO:0005634: nucleus; GO:0005737: cytoplasm; GO:0005783: endoplasmic reticulum; GO:0005788: endoplasmic reticulum lumen; GO:0005792: microsome; GO:0005794: Golgi apparatus; GO:0005829: cytosol; GO:…	GO:0001849: complement component C1q binding; GO:0003677: DNA binding; GO:0003729: mRNA binding; GO:0005178: integrin binding; GO:0005506: iron ion binding; GO:0005509: calcium ion binding; GO:0005515: protein binding; GO:0005529: sugar binding; GO:0008270: zinc ion binding; GO:0016564: transcription repressor activity; GO:0030246: carbohydrate binding; GO:0031625: ubiquitin protein ligase bindin…	0.898244	0.52172	1.32187	1.1269
C033R094	0.00785802	2.23615	up	Very long-chain acyl-CoA synthetase	Lipid metabolism	SLC27A2	11001	Hs.11729	GO:0000038: very long-chain fatty acid metabolic process; GO:0001561: fatty acid alpha-oxidation; GO:0001676: long-chain fatty acid metabolic process; GO:0006699: bile acid biosynthetic process; GO:0008206: bile acid metabolic process; GO:0042760: very long-chain fatty acid catabolic process; GO:0044255: cellular lipid metabolic process	GO:0005739: mitochondrion; GO:0005777: peroxisome; GO:0005778: peroxisomal membrane; GO:0005782: peroxisomal matrix; GO:0005783: endoplasmic reticulum; GO:0005789: endoplasmic reticulum membrane; GO:0005792: microsome; GO:0016020: membrane; GO:0016021: integral to membrane	GO:0000166: nucleotide binding; GO:0004467: long-chain fatty acid-CoA ligase activity; GO:0005524: ATP binding; GO:0015245: fatty acid transporter activity; GO:0016874: ligase activity; GO:0031957: very long-chain fatty acid-CoA ligase activity; GO:0050197: phytanate-CoA ligase activity; GO:0070251: pristanate-CoA ligase activity	1.29782	0.627968	0.767844	1.40423
C223R094	0.00222906	2.85384	up	118767 pfam10243, MIP-T3, Microtubule-binding protein MIP-T3. This protein, which interacts with both microtubules and TRAF3 (tumour necrosis factor receptor-associated factor 3), is conserved from worms to humans. The N-terminal region is the microtu...	Cell/tissue structure and development	0	0	0			0	0.804146	0.860621	2.73469	2.45607
C041R095	0.00330313	-4.82625	down	Actin, alpha sarcomeric/cardiac	Cell/tissue structure and development	0	779129	Xl.70068	GO:0030240: skeletal muscle thin filament assembly; GO:0048741: skeletal muscle fiber development	GO:0001725: stress fiber; GO:0005865: striated muscle thin filament; GO:0005884: actin filament	0	0.499292	2.20705	1.57988	0.4573
C205R096	0.000142477	2.02964	up	Apolipoprotein A-I-2 precursor	Lipid metabolism	0	0	0			0	0.783089	0.69339	2.90456	1.40733
C222R099	0.00496675	25.744	up	Lectin precursor	response to stimulus	LEC	0	0	GO:0043152: induction of bacterial agglutination; GO:0050829: defense response to Gram-negative bacterium	GO:0005576: extracellular region	GO:0005529: sugar binding	0.967406	0.96562	138.101	24.8589
C004R100	0.0200243	4.81207	up	UPF0362 protein C20orf149 homolog	Cell/tissue structure and development	0	506990	Bt.49309	GO:0030154: cell differentiation; GO:0007275: multicellular organismal development		0	1.55283	0.315244	0.551048	1.51698
C201R100	0.00633857	-2.03253	down	Transketolase	response to stimulus	TKT	7086	Hs.89643	GO:0005975: carbohydrate metabolic process; GO:0005999: xylulose biosynthetic process; GO:0006098: pentose-phosphate shunt; GO:0006112: energy reserve metabolic process; GO:0009052: pentose-phosphate shunt, non-oxidative branch; GO:0040008: regulation of growth; GO:0046390: ribose phosphate biosynthetic process	GO:0005625: soluble fraction; GO:0005777: peroxisome; GO:0005789: endoplasmic reticulum membrane; GO:0005792: microsome; GO:0005829: cytosol	GO:0000287: magnesium ion binding; GO:0004802: transketolase activity; GO:0005515: protein binding; GO:0016740: transferase activity; GO:0030976: thiamine pyrophosphate binding; GO:0048029: monosaccharide binding	1.17008	1.83706	0.710898	0.90383
C203R100	0.0196547	-2.36081	down	U3 small nucleolar RNA-associated protein 14 homolog A	Cell/tissue structure and development	UTP14A	10813	Hs.458598	GO:0006364: rRNA processing	GO:0005634: nucleus; GO:0005730: nucleolus; GO:0032040: small-subunit processome	GO:0005515: protein binding	0.817065	2.07536	1.22243	0.879088
C048R101	3.3852e-06	3.11485	up	UNKNOWN	0	0	0	0			0	0.642406	0.436039	1.83859	1.3582
C132R101	0.00136735	2.65149	up	Replication factor C subunit 3	Cell cycle function	RFC3	5983	Hs.115474	GO:0000075: cell cycle checkpoint; GO:0000084: S phase of mitotic cell cycle; GO:0000278: mitotic cell cycle; GO:0000722: telomere maintenance via recombination; GO:0000723: telomere maintenance; GO:0000731: DNA synthesis involved in DNA repair; GO:0006200: ATP catabolic process; GO:0006260: DNA replication; GO:0006271: DNA strand elongation involved in DNA replication; GO:0006281: DNA repair; GO…	GO:0005634: nucleus; GO:0005654: nucleoplasm; GO:0005663: DNA replication factor C complex	GO:0000166: nucleotide binding; GO:0003677: DNA binding; GO:0003689: DNA clamp loader activity; GO:0005515: protein binding; GO:0016887: ATPase activity; GO:0005524: ATP binding	0.724301	0.498798	1.35478	1.32256
C164R102	2.16856e-07	2.0117	up	Heat shock protein 30	response to stimulus	hsp30	0	0	GO:0009408: response to heat	GO:0048471: perinuclear region of cytoplasm; GO:0005625: soluble fraction	GO:0005515: protein binding	1.02754	0.948917	0.930599	1.90894
C116R104	0.00598194	2.20728	up	Superoxide dismutase [Cu-Zn]	protein folding	sod1	30553	Dr.75822	GO:0000187: activation of MAPK activity; GO:0000303: response to superoxide; GO:0001541: ovarian follicle development; GO:0001819: positive regulation of cytokine production; GO:0001895: retina homeostasis; GO:0002262: myeloid cell homeostasis; GO:0006302: double-strand break repair; GO:0006309: DNA fragmentation involved in apoptotic nuclear change; GO:0006749: glutathione metabolic process; GO:…	GO:0005615: extracellular space; GO:0005634: nucleus; GO:0005737: cytoplasm; GO:0005739: mitochondrion; GO:0005829: cytosol; GO:0031012: extracellular matrix; GO:0031410: cytoplasmic vesicle; GO:0032839: dendrite cytoplasm; GO:0043025: neuronal cell body; GO:0043234: protein complex; GO:0005886: plasma membrane	GO:0004784: superoxide dismutase activity; GO:0005507: copper ion binding; GO:0008270: zinc ion binding; GO:0030346: protein phosphatase 2B binding; GO:0051087: chaperone binding	0.739312	0.714591	2.65904	1.5773
C260R104	0.000141718	2.3357	up	UNKNOWN	0	0	0	0			0	0.614256	0.605298	2.55899	1.41379
C173R105	0.000233507	3.67046	up	Lysozyme C II precursor	response to stimulus	0	0	0	GO:0042742: defense response to bacterium; GO:0019835: cytolysis; GO:0016998: cell wall macromolecule catabolic process		GO:0016798: hydrolase activity, acting on glycosyl bonds; GO:0003796: lysozyme activity	0.169521	0.401781	2.02488	1.47472
C052R107	0.0194192	2.44546	up	Protein FAM82B	Cell/tissue structure and development	FAM82B	51115	Hs.145386		GO:0000922: spindle pole; GO:0005737: cytoplasm; GO:0005739: mitochondrion; GO:0005856: cytoskeleton; GO:0005874: microtubule	GO:0005488: binding	0.876885	0.441458	1.45859	1.07957
C099R107	9.33358e-06	3.8	up	Epoxide hydrolase 2	Response to stimulus	EPHX2	414425	Ssc.8278		GO:0005794: Golgi apparatus; GO:0005925: focal adhesion; GO:0005737: cytoplasm; GO:0005730: nucleolus	GO:0016787: hydrolase activity; GO:0004301: epoxide hydrolase activity	0.643046	0.434205	1.41048	1.64998
C030R108	0.0317647	2.28717	up	Eukaryotic translation initiation factor 3 subunit I	Translation	Eif3i	54709	Mm.250874	GO:0006413: translational initiation	GO:0005852: eukaryotic translation initiation factor 3 complex	GO:0003743: translation initiation factor activity	0.711339	0.727667	1.0807	1.6643
C040R108	0.00973249	-3.26404	down	Tropomyosin alpha-4 chain	Cell/tissue structure and development	TPM4	0	0	GO:0006928: cellular component movement; GO:0006936: muscle contraction; GO:0006979: response to oxidative stress; GO:0030049: muscle filament sliding	GO:0001725: stress fiber; GO:0005737: cytoplasm; GO:0005829: cytosol; GO:0005856: cytoskeleton; GO:0005862: muscle thin filament tropomyosin	GO:0003779: actin binding; GO:0005509: calcium ion binding; GO:0008307: structural constituent of muscle	1.2236	2.02381	1.00181	0.62003
C058R109	0.0344019	2.0031	up	Cytosolic sulfotransferase 2	Lipid metabolism	sult1st2	368269	Dr.81642			GO:0008146: sulfotransferase activity	1.43321	0.638762	0.941035	1.2795
C096R113	0.00318143	2.06235	up	Hemoglobin subunit beta	Transport	hbb	0	0	GO:0015671: oxygen transport	GO:0005833: hemoglobin complex	GO:0005344: oxygen transporter activity	0.958001	0.584742	1.92952	1.20594
C200R115	0.0313099	2.35734	up	Trifunctional enzyme subunit beta, mitochondrial precursor	Lipid metabolism	HADHB	0	0			GO:0008415: acyltransferase activity; GO:0016740: transferase activity	1.1732	0.556243	1.29232	1.31126
C193R116	0.000280547	-2.55459	down	Serine/threonine-protein kinase N1	Cell cycle function	PKN1	5585	Hs.466044	GO:0006355: regulation of transcription, DNA-dependent; GO:0006468: protein phosphorylation; GO:0006972: hyperosmotic response; GO:0007165: signal transduction; GO:0007257: activation of JUN kinase activity; GO:0016568: chromatin modification; GO:0034339: regulation of transcription from RNA polymerase II promoter by nuclear hormone receptor; GO:0035407: histone H3-T11 phosphorylation	GO:0005622: intracellular; GO:0005634: nucleus; GO:0005737: cytoplasm; GO:0005768: endosome; GO:0005886: plasma membrane; GO:0016023: cytoplasmic membrane-bounded vesicle	GO:0000166: nucleotide binding; GO:0003682: chromatin binding; GO:0004672: protein kinase activity; GO:0004674: protein serine/threonine kinase activity; GO:0004697: protein kinase C activity; GO:0005080: protein kinase C binding; GO:0005515: protein binding; GO:0005524: ATP binding; GO:0016740: transferase activity; GO:0017049: GTP-Rho binding; GO:0030374: ligand-dependent nuclear receptor trans…	1.4699	1.7403	0.5714	0.681245
C220R118	3.3852e-06	4.54376	up	Fucolectin-6 precursor	response to stimulus	0	0	0	GO:0001868: regulation of complement activation, lectin pathway; GO:0010185: regulation of cellular defense response; GO:0045088: regulation of innate immune response	GO:0005615: extracellular space	GO:0005509: calcium ion binding; GO:0005529: sugar binding; GO:0042806: fucose binding	0.326244	0.40075	2.34167	1.82091
C088R119	0.0233964	2.13678	up	Putative aminopeptidase W07G4.4	Proteolysis	W07G4.4	179790	Cel.5665			GO:0005515: protein binding	0.883871	0.708724	1.41109	1.51439
C169R119	3.85402e-06	7.85018	up	118767 pfam10243, MIP-T3, Microtubule-binding protein MIP-T3. This protein, which interacts with both microtubules and TRAF3 (tumour necrosis factor receptor-associated factor 3), is conserved from worms to humans. The N-terminal region is the microtu...	Cell/tissue structure and development	0	0	0			0	0.0783079	0.272203	2.27704	2.13684
C022R120	0.0444459	2.2297	up	Putative deoxyribose-phosphate aldolase	Nucleotide metabolism	Dera	232449	Mm.29181	GO:0046121: deoxyribonucleoside catabolic process; GO:0009264: deoxyribonucleotide catabolic process	GO:0005737: cytoplasm	GO:0004139: deoxyribose-phosphate aldolase activity; GO:0016829: lyase activity	1.00687	0.731899	1.21273	1.63191
C207R122	0.00671049	2.65851	up	Trypsinogen-like protein 3 precursor	Proteolysis	trp3	0	0	GO:0006508: proteolysis; GO:0007613: memory; GO:0008219: cell death; GO:0009611: response to wounding; GO:0031642: negative regulation of myelination; GO:0043616: keratinocyte proliferation; GO:0048681: negative regulation of axon regeneration; GO:0048812: neuron projection morphogenesis; GO:0050807: regulation of synapse organization	GO:0005576: extracellular region; GO:0005615: extracellular space; GO:0005737: cytoplasm	GO:0004252: serine-type endopeptidase activity; GO:0005515: protein binding; GO:0008233: peptidase activity	0.902153	0.502052	1.31576	1.33471
C076R123	0.016494	2.83265	up	Methionine-R-sulfoxide reductase B1	Response to stimulus	sepx1	0	Dr.24956	GO:0055114: oxidation-reduction process	GO:0005737: cytoplasm; GO:0005634: nucleus	GO:0008113: peptide-methionine-(S)-S-oxide reductase activity; GO:0016491: oxidoreductase activity; GO:0046872: metal ion binding	1.15767	0.447597	1.13754	1.26789
C162R125	0.0436743	2.24889	up	Endoplasmin precursor	protein folding	HSP90B1	374163	Gga.4724	GO:0001666: response to hypoxia; GO:0006916: anti-apoptosis; GO:0006457: protein folding; GO:0043666: regulation of phosphoprotein phosphatase activity; GO:0031247: actin rod assembly; GO:0030433: ER-associated protein catabolic process; GO:0071318: cellular response to ATP	GO:0005829: cytosol; GO:0005783: endoplasmic reticulum; GO:0005788: endoplasmic reticulum lumen; GO:0005789: endoplasmic reticulum membrane; GO:0005792: microsome; GO:0030496: midbody; GO:0048471: perinuclear region of cytoplasm; GO:0044459: plasma membrane part	GO:0000166: nucleotide binding; GO:0003723: RNA binding; GO:0005524: ATP binding; GO:0019903: protein phosphatase binding; GO:0051082: unfolded protein binding; GO:0050750: low-density lipoprotein particle receptor binding; GO:0046790: virion binding	0.883987	0.584933	1.28855	1.31545
C196R126	0.0417466	2.08645	up	WD repeat-containing protein 5	Transcription	WDR5	100125836	Bt.39594	GO:0001501: skeletal system development; GO:0006355: regulation of transcription, DNA-dependent; GO:0016568: chromatin modification; GO:0043966: histone H3 acetylation; GO:0051568: histone H3-K4 methylation	GO:0005622: intracellular; GO:0005634: nucleus; GO:0005671: Ada2/Gcn5/Ada3 transcription activator complex; GO:0035097: histone methyltransferase complex; GO:0048188: Set1C/COMPASS complex; GO:0071339: MLL1 complex	GO:0005515: protein binding; GO:0042800: histone methyltransferase activity (H3-K4 specific)	0.922688	0.601634	1.36172	1.25528
C253R126	0.000299851	-5.75365	down	Actin, alpha sarcomeric/cardiac	Cell/tissue structure and development	0	779129	Xl.70068	GO:0030240: skeletal muscle thin filament assembly; GO:0048741: skeletal muscle fiber development	GO:0001725: stress fiber; GO:0005865: striated muscle thin filament; GO:0005884: actin filament	0	0.451861	2.40012	1.32329	0.417148
C042R127	0.038178	3.11126	up	Vitellogenin-3 precursor	Transport	VTG3	0	Gga.9649			GO:0005319: lipid transporter activity	0.99169	0.975049	3.39503	3.03363
C201R127	0.0388465	2.73537	up	UNKNOWN	0	0	0	0			0	1.56935	0.579079	0.939906	1.584
C208R127	0.00229798	2.28789	up	Ras-related protein Rab-18	Transport	RAB18	420483	Gga.42447	GO:0006355: regulation of transcription, DNA-dependent; GO:0015031: protein transport; GO:0007264: small GTPase mediated signal transduction	GO:0005622: intracellular	GO:0005525: GTP binding; GO:0008134: transcription factor binding; GO:0005524: ATP binding; GO:0000166: nucleotide binding	0.774681	0.513791	1.6355	1.1755
C217R130	0.0100005	-2.41492	down	UNKNOWN	0	0	0	0			0	1.40243	1.66098	0.579799	0.687801
C121R131	0.00212013	4.02051	up	Serum albumin 2 precursor	Transport	alb2	0	0	GO:0006810: transport	GO:0005615: extracellular space	0	0.757895	0.382159	1.65152	1.53647
C252R132	0.00554323	2.06276	up	Aldehyde dehydrogenase, mitochondrial precursor	Response to stimulus	Aldh2	29539	Rn.101781	GO:0055114: oxidation-reduction process		GO:0016491: oxidoreductase activity	1.10705	0.536698	1.12462	1.10708
C013R133	0.0144875	2.20609	up	Endoplasmin precursor	Protein synthesis	HSP90B1	374163	Gga.4724	GO:0001666: response to hypoxia; GO:0006916: anti-apoptosis; GO:0006457: protein folding; GO:0043666: regulation of phosphoprotein phosphatase activity; GO:0031247: actin rod assembly; GO:0030433: ER-associated protein catabolic process; GO:0071318: cellular response to ATP	GO:0005829: cytosol; GO:0005783: endoplasmic reticulum; GO:0005788: endoplasmic reticulum lumen; GO:0005789: endoplasmic reticulum membrane; GO:0005792: microsome; GO:0030496: midbody; GO:0048471: perinuclear region of cytoplasm; GO:0044459: plasma membrane part	GO:0000166: nucleotide binding; GO:0003723: RNA binding; GO:0005524: ATP binding; GO:0019903: protein phosphatase binding; GO:0051082: unfolded protein binding; GO:0050750: low-density lipoprotein particle receptor binding; GO:0046790: virion binding	1.02805	0.550024	1.23111	1.2134
C138R135	0.0283391	-2.11352	down	UNKNOWN	0	0	0	0			0	1.24631	1.61757	0.906682	0.765345
C216R135	3.91661e-09	5.17214	up	Solute carrier family 28 member 3	Transport	SLC28A3	64078	Hs.591877	GO:0001895: retina homeostasis; GO:0015860: purine nucleoside transport; GO:0015864: pyrimidine nucleoside transport; GO:0055085: transmembrane transport; GO:0055086: nucleobase, nucleoside and nucleotide metabolic process	GO:0005886: plasma membrane; GO:0016021: integral to membrane	GO:0001882: nucleoside binding; GO:0005415: nucleoside:sodium symporter activity; GO:0015389: pyrimidine- and adenine-specific:sodium symporter activity; GO:0015390: purine-specific nucleoside:sodium symporter activity	0.566459	0.551466	3.23885	2.85226
C011R136	0.00973249	2.40649	up	Eukaryotic translation initiation factor 3 subunit I	Translation	EIF3I	8668	Hs.530096	GO:0006413: translational initiation	GO:0005852: eukaryotic translation initiation factor 3 complex	GO:0003743: translation initiation factor activity	0.593903	0.578441	1.11228	1.39201
C110R138	0.0094361	2.22704	up	Peptidyl-prolyl cis-trans isomerase, mitochondrial precursor	protein folding	Ppif	105675	Mm.41656	GO:0006457: protein folding; GO:0008637: apoptotic mitochondrial changes	GO:0005739: mitochondrion	GO:0016853: isomerase activity; GO:0003755: peptidyl-prolyl cis-trans isomerase activity	0.680908	0.593237	1.66896	1.32116
C154R138	0.000156165	-2.62777	down	UNKNOWN	0	0	0	0			0	0.627302	1.76098	1.45692	0.670141
C004R140	0.0226445	3.56751	up	Nuclear factor NF-kappa-B p100 subunit	Signalling	nfkb2	397698	Xl.815	GO:0030198: extracellular matrix organization; GO:0007165: signal transduction; GO:0006355: regulation of transcription, DNA-dependent; GO:0002268: follicular dendritic cell differentiation; GO:0002467: germinal center formation; GO:0048536: spleen development	GO:0005737: cytoplasm; GO:0005634: nucleus; GO:0033257: Bcl3/NF-kappaB2 complex	GO:0003700: sequence-specific DNA binding transcription factor activity	0.784351	0.544651	1.03914	1.94305
C102R142	0.0400719	2.27589	up	Nicotinamide riboside kinase 2	Nucleotide metabolism	ITGB1BP3	27231	Hs.135458	GO:0045662: negative regulation of myoblast differentiation; GO:0007229: integrin-mediated signaling pathway	GO:0005622: intracellular	0	0.91842	0.591108	1.03587	1.3453
C134R142	0.00298302	-2.5292	down	PDZ and LIM domain protein 4	Protein synthesis	PDLIM4	395643	Gga.7467			GO:0046872: metal ion binding; GO:0008270: zinc ion binding	1.13562	2.32459	0.488252	0.919104
C140R143	0.00539011	2.17478	up	Hemoglobin subunit beta-1	Transport	hbb1	0	0	GO:0015671: oxygen transport	GO:0005833: hemoglobin complex	GO:0005344: oxygen transporter activity	0.891569	0.551251	2.46195	1.19885
C182R143	1.77231e-06	5.6605	up	114515 pfam05793, TFIIF_alpha, Transcription initiation factor IIF, alpha subunit (TFIIF-alpha). Transcription initiation factor IIF, alpha subunit (TFIIF-alpha) or RNA polymerase II-associating protein 74 (RAP74) is the large subunit of transcription...	Transcription	0	0	0			0	0.127646	0.343111	3.10777	1.94218
C098R145	0.009411	3.02431	up	Hemoglobin subunit beta	Transport	hbb	0	0	GO:0015671: oxygen transport	GO:0005833: hemoglobin complex	GO:0005344: oxygen transporter activity	0.872066	0.455997	1.67044	1.37907
C003R148	0.00164166	2.37755	up	Superoxide dismutase [Cu-Zn]	protein folding	sod1	30553	Dr.75822	GO:0000187: activation of MAPK activity; GO:0000303: response to superoxide; GO:0001541: ovarian follicle development; GO:0001819: positive regulation of cytokine production; GO:0001895: retina homeostasis; GO:0002262: myeloid cell homeostasis; GO:0006302: double-strand break repair; GO:0006309: DNA fragmentation involved in apoptotic nuclear change; GO:0006749: glutathione metabolic process; GO:…	GO:0005615: extracellular space; GO:0005634: nucleus; GO:0005737: cytoplasm; GO:0005739: mitochondrion; GO:0005829: cytosol; GO:0031012: extracellular matrix; GO:0031410: cytoplasmic vesicle; GO:0032839: dendrite cytoplasm; GO:0043025: neuronal cell body; GO:0043234: protein complex; GO:0005886: plasma membrane	GO:0004784: superoxide dismutase activity; GO:0005507: copper ion binding; GO:0008270: zinc ion binding; GO:0030346: protein phosphatase 2B binding; GO:0051087: chaperone binding	0.777675	0.628314	2.92876	1.49385
C098R149	0.0279286	-2.28399	down	Sterol regulatory element-binding protein 1	Lipid metabolism	SREBF1	6720	Hs.592123	GO:0006355: regulation of transcription, DNA-dependent	GO:0005634: nucleus	GO:0030528: transcription regulator activity	1.37486	2.12294	0.697738	0.929484
C099R149	0.000319552	4.4023	up	Lysozyme C II precursor	response to stimulus	0	0	0	GO:0042742: defense response to bacterium; GO:0019835: cytolysis; GO:0016998: cell wall macromolecule catabolic process		GO:0016798: hydrolase activity, acting on glycosyl bonds; GO:0003796: lysozyme activity	0.179683	0.399892	1.92741	1.76045
C133R150	0.0031667	-2.35604	down	UNKNOWN	0	0	0	0		GO:0016020: membrane; GO:0016021: integral to membrane	0	1.32417	1.29484	0.486799	0.549585
C136R155	0.0262604	-2.24587	down	Radixin	Cell/tissue structure and development	RDX	5962	Hs.263671; Hs.592679	GO:0030033: microvillus assembly; GO:0045176: apical protein localization; GO:0051693: actin filament capping	GO:0001726: ruffle; GO:0005730: nucleolus; GO:0005737: cytoplasm; GO:0005794: Golgi apparatus; GO:0005856: cytoskeleton; GO:0005886: plasma membrane; GO:0005925: focal adhesion; GO:0019898: extrinsic to membrane; GO:0030027: lamellipodium; GO:0030175: filopodium; GO:0032154: cleavage furrow; GO:0032420: stereocilium; GO:0045177: apical part of cell	GO:0003779: actin binding; GO:0005515: protein binding	0.964247	1.24924	1.02788	0.556237
C066R156	0.0061096	8.54394	up	Epoxide hydrolase 2	Response to stimulus	EPHX2	2053	Hs.212088	GO:0006805: xenobiotic metabolic process; GO:0006874: cellular calcium ion homeostasis; GO:0006954: inflammatory response; GO:0008217: regulation of blood pressure; GO:0009636: response to toxin; GO:0017144: drug metabolic process; GO:0019439: aromatic compound catabolic process; GO:0045909: positive regulation of vasodilation; GO:0072593: reactive oxygen species metabolic process	GO:0005625: soluble fraction; GO:0005730: nucleolus; GO:0005737: cytoplasm; GO:0005777: peroxisome; GO:0005794: Golgi apparatus; GO:0005829: cytosol; GO:0005925: focal adhesion	GO:0004301: epoxide hydrolase activity; GO:0016787: hydrolase activity; GO:0042803: protein homodimerization activity; GO:0046872: metal ion binding	0.534968	0.158839	1.30548	1.35711
C051R157	0.0049096	-3.01553	down	40S ribosomal protein S27	Protein synthesis	rps27	380386	Xl.25553	GO:0000087: M phase of mitotic cell cycle; GO:0000236: mitotic prometaphase; GO:0000278: mitotic cell cycle; GO:0006412: translation; GO:0006414: translational elongation; GO:0006415: translational termination; GO:0008283: cell proliferation; GO:0010467: gene expression; GO:0016032: viral reproduction; GO:0019058: viral infectious cycle; GO:0019083: viral transcription; GO:0031018: endocrine panc…	GO:0005634: nucleus; GO:0005829: cytosol; GO:0005840: ribosome; GO:0022627: cytosolic small ribosomal subunit; GO:0005622: intracellular	GO:0003677: DNA binding; GO:0003735: structural constituent of ribosome; GO:0008270: zinc ion binding; GO:0046872: metal ion binding	1.42116	1.85026	0.741424	0.613578
C165R159	0.00528924	-2.76007	down	Translationally-controlled tumor protein	Transport	tpt1	30723; 794830	Dr.116170; Dr.75674		GO:0005737: cytoplasm; GO:0005771: multivesicular body; GO:0045298: tubulin complex; GO:0005615: extracellular space	GO:0005509: calcium ion binding	1.34492	1.42686	0.740576	0.516964
C252R159	0.0267855	2.14034	up	Nicotinamide riboside kinase 2	Nucleotide metabolism	ITGB1BP3	27231	Hs.135458	GO:0045662: negative regulation of myoblast differentiation; GO:0007229: integrin-mediated signaling pathway	GO:0005622: intracellular	0	1.15004	0.724524	1.00846	1.55073
C066R160	0.000678223	-2.61428	down	Translationally-controlled tumor protein	Transport	tpt1	30723; 794830	Dr.116170; Dr.75674		GO:0005737: cytoplasm; GO:0005771: multivesicular body; GO:0045298: tubulin complex; GO:0005615: extracellular space	GO:0005509: calcium ion binding	1.4751	1.36375	0.665325	0.521654
C074R160	0.009411	2.46161	up	Ovostatin precursor	Proteolysis	0	0	Gga.678		GO:0005615: extracellular space; GO:0005576: extracellular region	GO:0004866: endopeptidase inhibitor activity	0.984426	0.682833	0.982006	1.68087
C204R162	0.00934661	-2.52931	down	Translationally-controlled tumor protein	Transport	tpt1	30723; 794830	Dr.116170; Dr.75674		GO:0005737: cytoplasm; GO:0005771: multivesicular body; GO:0045298: tubulin complex; GO:0005615: extracellular space	GO:0005509: calcium ion binding	1.3255	1.29502	0.750201	0.512007
C063R163	1.38112e-05	3.87975	up	114515 pfam05793, TFIIF_alpha, Transcription initiation factor IIF, alpha subunit (TFIIF-alpha). Transcription initiation factor IIF, alpha subunit (TFIIF-alpha) or RNA polymerase II-associating protein 74 (RAP74) is the large subunit of transcription...	Transcription	0	0	0			0	0.335209	0.467976	3.20544	1.81563
C092R164	0.0325815	2.244	up	Glutathione peroxidase 2	Response to stimulus	GPX2	0	0	GO:0001659: temperature homeostasis; GO:0002862: negative regulation of inflammatory response to antigenic stimulus; GO:0009609: response to symbiotic bacterium; GO:0051702: interaction with symbiont; GO:0055114: oxidation-reduction process; GO:0006979: response to oxidative stress	GO:0005737: cytoplasm	GO:0004602: glutathione peroxidase activity; GO:0009055: electron carrier activity; GO:0016491: oxidoreductase activity	0.879002	0.518709	1.21311	1.16398
C188R164	0.0134603	2.63711	up	Methionine-R-sulfoxide reductase B1	Response to stimulus	sepx1	0	Dr.24956	GO:0055114: oxidation-reduction process	GO:0005737: cytoplasm; GO:0005634: nucleus	GO:0008113: peptide-methionine-(S)-S-oxide reductase activity; GO:0016491: oxidoreductase activity; GO:0046872: metal ion binding	1.04426	0.484901	1.06978	1.27874
C139R165	0.00962106	-3.1306	down	Alpha-actinin-2	Cell/tissue structure and development	Actn2	0	Mm.37638	GO:0030035: microspike assembly; GO:0051289: protein homotetramerization; GO:0048041: focal adhesion assembly; GO:0006936: muscle contraction	GO:0030018: Z disc; GO:0005737: cytoplasm; GO:0005730: nucleolus; GO:0005925: focal adhesion; GO:0015629: actin cytoskeleton; GO:0030017: sarcomere; GO:0030175: filopodium	GO:0031432: titin binding; GO:0030375: thyroid hormone receptor coactivator activity; GO:0046983: protein dimerization activity; GO:0042802: identical protein binding; GO:0070080: titin Z domain binding; GO:0051370: ZASP binding; GO:0051374: FATZ 1 binding; GO:0051015: actin filament binding; GO:0005509: calcium ion binding	1.11646	2.22668	0.695427	0.711263
C230R165	0.00496675	-4.93297	down	Zona pellucida sperm-binding protein 4 precursor	Cell/tissue structure and development	ZP4	280965	Bt.7207	GO:0045860: positive regulation of protein kinase activity; GO:0010737: protein kinase A signaling cascade; GO:0007339: binding of sperm to zona pellucida; GO:0060478: acrosomal vesicle exocytosis; GO:0070528: protein kinase C signaling cascade; GO:0060046: regulation of acrosome reaction; GO:0042102: positive regulation of T cell proliferation; GO:0002922: positive regulation of humoral immune r…		GO:0032190: acrosin binding	0.274279	2.88438	3.05775	0.584715
C243R165	3.43007e-05	2.35142	up	UNKNOWN	0	0	0	0			0	0.758063	0.648888	1.27308	1.5258
C109R167	0.000491719	-3.61807	down	Lipoprotein lipase precursor	Lipid metabolism	LPL	280843	Bt.5387			GO:0005515: protein binding	1.55518	2.55296	0.625034	0.705614
C110R167	0.0198005	-5.00836	down	UNKNOWN	0	0	0	0			0	0.663971	0.829366	1.52385	0.165596
C054R169	0.000464061	3.47454	up	114515 pfam05793, TFIIF_alpha, Transcription initiation factor IIF, alpha subunit (TFIIF-alpha). Transcription initiation factor IIF, alpha subunit (TFIIF-alpha) or RNA polymerase II-associating protein 74 (RAP74) is the large subunit of transcription...	Transcription	0	0	0			0	0.534001	0.572221	2.55474	1.9882
C179R169	0.00116399	-2.93301	down	Translationally-controlled tumor protein	Transport	tpt1	30723; 794830	Dr.116170; Dr.75674		GO:0005737: cytoplasm; GO:0005771: multivesicular body; GO:0045298: tubulin complex; GO:0005615: extracellular space	GO:0005509: calcium ion binding	1.21356	1.56939	0.826596	0.53508
C204R169	0.00213697	-2.18725	down	Charged multivesicular body protein 2b	Response to stimulus	CHMP2B	418461	Gga.9706	GO:0015031: protein transport	GO:0005622: intracellular; GO:0005768: endosome; GO:0005739: mitochondrion; GO:0005737: cytoplasm; GO:0005634: nucleus; GO:0005829: cytosol; GO:0016020: membrane; GO:0031902: late endosome membrane	GO:0019904: protein domain specific binding	1.629	1.90498	0.568774	0.870951
C149R170	0.0368375	2.23232	up	Cytochrome c oxidase subunit VIb isoform 1	Generation of precursor metabolites and energy	COX6B1	0	0		GO:0005739: mitochondrion; GO:0005743: mitochondrial inner membrane	0	0.967894	0.538486	1.13527	1.20207
