# Supplementary material for: Influence of developmental stage and genotype on liver mRNA levels among wild, domesticated, and hybrid rainbow trout (Oncorhynchus mykiss)
Source: BMC Genomics. 2013 Oct 2;14:673. doi: 10.1186/1471-2164-14-673 (PMC3851433; doi:10.1186/1471-2164-14-673)
Supplement: Additional file 6 — Significant mRNA entity list (including replicate mRNAs) of age-matched wild relative to size-matched wild-type rainbow trout (P-value of ≤ 0.05 and fold change of ≥ 2). [file 1471-2164-14-673-S6.xls]

## Sheet: Wild age relative to wild size
Significant genes in comparison of age-matched wilds relative to size-matched wilds P value of ≤ 0.05 and fold change of ≥ 2, list contains replicates
Spot ID	P-value	Fold change	Regulation ([WxW] vs [06WxW])	description	Functional Category	Gene	GeneID	UniGene	biological_process	cellular_component	Molecular function	[WxW](normalized)	[06WxW](normalized)	[DxD](normalized)	[DxW](normalized)
C062R003	0.00137705	11.8775	up	Chondrogenesis associated lipocalin	Lipid metabolism	L-PGDS	0	0	GO:0006629: lipid metabolic process		GO:0005488: binding; GO:0005215: transporter activity	11.4141	0.960989	0.511367	2.04193
C172R005	0.000493361	-2.46178	down	Lysozyme C II precursor	response to stimulus	0	0	0	GO:0042742: defense response to bacterium; GO:0019835: cytolysis; GO:0016998: cell wall macromolecule catabolic process		GO:0016798: hydrolase activity, acting on glycosyl bonds; GO:0003796: lysozyme activity	0.209271	0.515179	1.51951	1.46378
C185R005	0.0011609	-4.64195	down	Actin, alpha sarcomeric/cardiac	Cell/tissue structure and development	0	779129	Xl.70068	GO:0030240: skeletal muscle thin filament assembly; GO:0048741: skeletal muscle fiber development	GO:0001725: stress fiber; GO:0005865: striated muscle thin filament; GO:0005884: actin filament	0	0.603508	2.80145	1.40442	0.485844
C224R005	0.0111911	2.29034	up	Cytosolic sulfotransferase 2	Lipid metabolism	sult1st2	368269	Dr.81642			GO:0008146: sulfotransferase activity	1.57087	0.68587	0.622045	1.18018
C226R006	0.016494	-2.0097	down	Barrier-to-autointegration factor	response to stimulus	banf1	334717	Dr.75371	GO:0009615: response to virus; GO:0016032: viral reproduction; GO:0019047: provirus integration; GO:0019059: initiation of viral infection; GO:0044419: interspecies interaction between organisms	GO:0005634: nucleus; GO:0005654: nucleoplasm; GO:0005694: chromosome; GO:0005737: cytoplasm; GO:0005829: cytosol	GO:0003677: DNA binding	0.914325	1.83752	1.05446	0.664359
C201R011	0.0263858	-3.2308	down	Catechol-O-methyltransferase domain-containing protein 1	Unknown/undecided	Comtd1	69156	Mm.11827		GO:0005739: mitochondrion; GO:0016020: membrane; GO:0016021: integral to membrane	GO:0016740: transferase activity; GO:0008171: O-methyltransferase activity	0.495841	1.60196	0.788463	1.64271
C158R014	0.00315339	-3.34175	down	Galectin-9	Signalling	LGALS9	510813	Bt.59482		GO:0005576: extracellular region; GO:0005737: cytoplasm	GO:0005529: sugar binding	0.447406	1.49512	1.61277	0.925721
C149R018	0.0344571	-2.26766	down	UNKNOWN	0	0	0	0			0	0.654835	1.48494	1.35255	0.852582
C124R022	0.000678223	-4.4048	down	Actin, alpha sarcomeric/cardiac	Cell/tissue structure and development	0	779129	Xl.70068	GO:0030240: skeletal muscle thin filament assembly; GO:0048741: skeletal muscle fiber development	GO:0001725: stress fiber; GO:0005865: striated muscle thin filament; GO:0005884: actin filament	0	0.492356	2.16873	1.27348	0.448491
C124R025	0.00220213	-4.36591	down	Actin, alpha sarcomeric/cardiac	Cell/tissue structure and development	0	779129	Xl.70068	GO:0030240: skeletal muscle thin filament assembly; GO:0048741: skeletal muscle fiber development	GO:0001725: stress fiber; GO:0005865: striated muscle thin filament; GO:0005884: actin filament	0	0.466243	2.03558	1.39061	0.443992
C128R027	0.0268309	4.54566	up	Uridine phosphorylase 2	Nucleotide metabolism	UPP2	151531	Hs.128427	GO:0009166: nucleotide catabolic process; GO:0009116: nucleoside metabolic process	GO:0045098: type III intermediate filament; GO:0005737: cytoplasm	GO:0003824: catalytic activity; GO:0004850: uridine phosphorylase activity	1.80355	0.396762	1.05878	1.21298
C179R029	0.0412253	-3.19623	down	Biotinidase precursor	Cell/tissue structure and development	btd	0	0	GO:0006807: nitrogen compound metabolic process		GO:0016811: hydrolase activity, acting on carbon-nitrogen (but not peptide) bonds, in linear amides	0.327731	1.0475	1.73214	1.0348
C180R033	0.0185038	-3.9107	down	109128 pfam00059, Lectin_C, Lectin C-type domain. This family includes both long and short form C-type.	response to stimulus	0	0	0			0	0.33654	1.31611	0.958097	1.19046
C060R037	0.000865544	2.18492	up	Hemoglobin subunit beta-1	Transport	hbb1	0	0	GO:0006810: transport	GO:0005833: hemoglobin complex	GO:0005344: oxygen transporter activity; GO:0046872: metal ion binding; GO:0019825: oxygen binding; GO:0020037: heme binding	0.902853	0.41322	2.41784	1.25655
C214R037	0.00759996	-2.18252	down	UNKNOWN	0	0	0	0			0	0.992797	2.1668	0.769391	0.634545
C065R038	0.0201805	-2.20433	down	NADH-ubiquinone oxidoreductase chain 3	Generation of precursor metabolites and energy	MT-ND3	807972	0	GO:0006810: transport; GO:0022900: electron transport chain	GO:0005739: mitochondrion; GO:0005747: mitochondrial respiratory chain complex I; GO:0016021: integral to membrane; GO:0016020: membrane; GO:0070469: respiratory chain; GO:0031966: mitochondrial membrane	GO:0008137: NADH dehydrogenase (ubiquinone) activity; GO:0016491: oxidoreductase activity	0.637867	1.40607	1.21143	0.8838
C223R038	0.0253627	2.10501	up	Fatty acid desaturase 2	Lipid metabolism	Fads2	56473	Mm.38901	GO:0006629: lipid metabolic process; GO:0055114: oxidation-reduction process; GO:0006633: fatty acid biosynthetic process		GO:0016717: oxidoreductase activity, acting on paired donors, with oxidation of a pair of donors resulting in the reduction of molecular oxygen to two molecules of water; GO:0020037: heme binding; GO:0016491: oxidoreductase activity	1.07146	0.509007	1.16825	1.17701
C072R039	0.000305031	2.34125	up	UNKNOWN	0	0	0	0			0	0.976463	0.417069	1.98423	1.10696
C119R039	0.00427159	2.57137	up	7-dehydrocholesterol reductase	Lipid metabolism	dhcr7	394844	Str.43032	GO:0001568: blood vessel development; GO:0006695: cholesterol biosynthetic process; GO:0009791: post-embryonic development; GO:0030154: cell differentiation; GO:0030324: lung development; GO:0035264: multicellular organism growth; GO:0042127: regulation o	GO:0005640: nuclear outer membrane; GO:0005783: endoplasmic reticulum; GO:0005789: endoplasmic reticulum membrane; GO:0005792: microsome; GO:0016020: membrane; GO:0016021: integral to membrane	GO:0005515: protein binding; GO:0016491: oxidoreductase activity; GO:0047598: 7-dehydrocholesterol reductase activity	0.948023	0.368684	0.955306	1.24649
C111R045	0.0336615	-2.73405	down	Myosin-2 heavy chain, non muscle	Cell/tissue structure and development	0	0	0		GO:0016459: myosin complex	GO:0000166: nucleotide binding; GO:0003779: actin binding; GO:0005524: ATP binding; GO:0003774: motor activity	0.545403	1.49116	1.22962	1.16892
C173R046	0.0207313	2.0351	up	Glucose-6-phosphate translocase	Transport	SLC37A4	2542	Hs.132760	GO:0042593: glucose homeostasis; GO:0015760: glucose-6-phosphate transport; GO:0005975: carbohydrate metabolic process; GO:0006006: glucose metabolic process; GO:0006810: transport; GO:0008643: carbohydrate transport; GO:0008645: hexose transport; GO:0015	GO:0030176: integral to endoplasmic reticulum membrane; GO:0005783: endoplasmic reticulum; GO:0005789: endoplasmic reticulum membrane; GO:0016020: membrane; GO:0016021: integral to membrane	GO:0015152: glucose-6-phosphate transmembrane transporter activity; GO:0005215: transporter activity	1.62846	0.80019	0.78485	1.1738
C242R049	0.0100481	2.06632	up	Insulin-like growth factor-binding protein 2 precursor	Cell/tissue structure and development	igfbp2	794176	Dr.115492; Dr.78120	GO:0043567: regulation of insulin-like growth factor receptor signaling pathway	GO:0005576: extracellular region	GO:0031994: insulin-like growth factor I binding; GO:0031995: insulin-like growth factor II binding	1.31565	0.636712	0.962841	1.20435
C076R050	0.0207313	2.21352	up	Insulin-like growth factor-binding protein 2 precursor	Cell/tissue structure and development	igfbp2	794176	Dr.115492; Dr.78120	GO:0043567: regulation of insulin-like growth factor receptor signaling pathway	GO:0005576: extracellular region	GO:0031994: insulin-like growth factor I binding; GO:0031995: insulin-like growth factor II binding	1.32767	0.599801	0.861704	1.10715
C097R050	0.016494	2.11472	up	Epidermal retinal dehydrogenase 2	Response to stimulus	Rdhe2	242285	Mm.98096	GO:0055114: oxidation-reduction process		GO:0005488: binding; GO:0016491: oxidoreductase activity	1.12052	0.529869	1.06792	1.15234
C106R052	0.000141718	24.8139	up	Lipocalin precursor	Transport	0	0	0	GO:0006629: lipid metabolic process		GO:0005488: binding; GO:0005215: transporter activity	12.8112	0.516291	0.0889297	2.55619
C007R054	0.0210887	2.696	up	Putative aldehyde dehydrogenase family 7 member A1 homolog	Response to stimulus	alh-9	175820	Cel.8090	GO:0006081: cellular aldehyde metabolic process; GO:0006554: lysine catabolic process; GO:0007605: sensory perception of sound; GO:0034641: cellular nitrogen compound metabolic process; GO:0055114: oxidation-reduction process	GO:0005634: nucleus; GO:0005737: cytoplasm; GO:0005739: mitochondrion; GO:0005759: mitochondrial matrix; GO:0005829: cytosol	GO:0004029: aldehyde dehydrogenase (NAD) activity; GO:0004043: L-aminoadipate-semialdehyde dehydrogenase activity; GO:0008802: betaine-aldehyde dehydrogenase activity; GO:0016491: oxidoreductase activity	1.55386	0.576358	0.845688	1.37649
C079R062	0.000106497	2.08215	up	Mid1-interacting protein 1	Cell/tissue structure and development	Mid1ip1	404280	Rn.8267	GO:0051258: protein polymerization; GO:0045723: positive regulation of fatty acid biosynthetic process; GO:0051351: positive regulation of ligase activity; GO:0007026: negative regulation of microtubule depolymerization	GO:0005634: nucleus; GO:0005829: cytosol; GO:0005737: cytoplasm; GO:0015630: microtubule cytoskeleton	GO:0008022: protein C-terminus binding	1.65064	0.792758	0.513608	1.43882
C159R067	0.00330109	16.3199	up	Chondrogenesis associated lipocalin	Lipid metabolism	L-PGDS	0	0	GO:0006629: lipid metabolic process		GO:0005488: binding; GO:0005215: transporter activity	14.0194	0.859036	0.452551	2.60819
C006R069	0.0482852	-4.17259	down	Endonuclease domain-containing 1 protein precursor	??	ENDOD1	23052	Hs.167115			GO:0046872: metal ion binding; GO:0003676: nucleic acid binding; GO:0016787: hydrolase activity	0.288716	1.20469	1.70942	0.792131
C177R069	0.0137243	-3.0036	down	Catechol-O-methyltransferase domain-containing protein 1	Unknown/undecided	Comtd1	69156	Mm.11827		GO:0005739: mitochondrion; GO:0016020: membrane; GO:0016021: integral to membrane	GO:0016740: transferase activity; GO:0008171: O-methyltransferase activity	0.509269	1.52964	0.763702	1.53668
C039R070	0.000410215	3.76641	up	UNKNOWN	0	0	0	0			0	4.54154	1.2058	0.720526	0.701949
C205R072	0.014246	2.33633	up	Cytosolic sulfotransferase 2	Lipid metabolism	sult1st2	368269	Dr.81642			GO:0008146: sulfotransferase activity	1.65452	0.70817	0.926033	1.45552
C193R073	0.0117319	-2.2164	down	Ganglioside GM2 activator precursor	Lipid metabolism	Gm2a	14667	Mm.287807	GO:0006629: lipid metabolic process; GO:0006689: ganglioside catabolic process; GO:0007611: learning or memory; GO:0009313: oligosaccharide catabolic process; GO:0019377: glycolipid catabolic process; GO:0019915: lipid storage; GO:0030149: sphingolipid ca	GO:0005730: nucleolus; GO:0005737: cytoplasm; GO:0005739: mitochondrion; GO:0005764: lysosome; GO:0005889: hydrogen:potassium-exchanging ATPase complex; GO:0009898: internal side of plasma membrane; GO:0043231: intracellular membrane-bounded organelle; GO	GO:0005319: lipid transporter activity; GO:0016004: phospholipase activator activity; GO:0030290: sphingolipid activator protein activity; GO:0032428: beta-N-acetylgalactosaminidase activity	0.781852	1.7329	1.00931	0.517087
C227R074	0.0150546	2.09507	up	Tumor protein p53-inducible nuclear protein 2	Transport	TP53INP2	58476	Hs.516994		GO:0005634: nucleus	0	0.9463	0.451679	1.40659	0.898329
C239R074	0.00665765	-2.16946	down	Zinc-binding protein A33	Cell/tissue structure and development	0	0	0			0	0.484668	1.05147	1.26451	1.00136
C150R076	0.0241915	-2.1473	down	UNKNOWN	0	0	0	0			0	0.782643	1.68057	1.2718	0.817382
C206R078	0.0271226	-2.15603	down	Sclerostin domain-containing protein 1 precursor	Signalling	Sostdc1	66042	Mm.43375	GO:0007389: pattern specification process; GO:0016055: Wnt receptor signaling pathway; GO:0030514: negative regulation of BMP signaling pathway; GO:0042475: odontogenesis of dentine-containing tooth	GO:0005576: extracellular region; GO:0005615: extracellular space	0	0.704362	1.51863	1.35268	0.882431
C070R081	0.000764336	-3.42271	down	Galectin-9	Signalling	LGALS9	510813	Bt.59482		GO:0005576: extracellular region; GO:0005737: cytoplasm	GO:0005529: sugar binding	0.413436	1.41507	1.69226	0.918444
C150R082	0.0465696	-2.70544	down	Metalloreductase STEAP4	Transport	STEAP4	79689	Hs.521008	GO:0006811: ion transport; GO:0045444: fat cell differentiation; GO:0055072: iron ion homeostasis; GO:0055114: oxidation-reduction process	GO:0000139: Golgi membrane; GO:0005794: Golgi apparatus; GO:0005886: plasma membrane; GO:0016021: integral to membrane	GO:0005488: binding; GO:0005506: iron ion binding; GO:0009055: electron carrier activity; GO:0016491: oxidoreductase activity; GO:0046872: metal ion binding; GO:0050660: flavin adenine dinucleotide binding	0.416398	1.12654	1.38021	1.58537
C129R085	0.00354764	-3.86942	down	Leukocyte cell-derived chemotaxin 2 precursor	Cell/tissue structure and development	LECT2	3950	Hs.512580	GO:0001501: skeletal system development; GO:0006935: chemotaxis; GO:0030178: negative regulation of Wnt receptor signaling pathway	GO:0005576: extracellular region; GO:0005615: extracellular space; GO:0005737: cytoplasm	0	0.179674	0.695234	2.7655	1.52173
C003R092	0.0137243	2.27519	up	Epidermal retinal dehydrogenase 2	Response to stimulus	Rdhe2	242285	Mm.98096	GO:0055114: oxidation-reduction process		GO:0005488: binding; GO:0016491: oxidoreductase activity	1.04087	0.457487	0.919548	1.26177
C242R092	0.0145846	2.02826	up	Brain protein 44-like protein	Unknown/undecided	Brp44l	55951	Mm.288510		GO:0005739: mitochondrion	0	1.50975	0.744355	0.837657	1.23395
C138R093	0.000537449	-5.00759	down	Complement C3-1	response to stimulus	c3	0	0		GO:0005615: extracellular space; GO:0005576: extracellular region	GO:0004866: endopeptidase inhibitor activity	0.223121	1.1173	1.51691	1.28569
C033R094	0.00785802	2.06669	up	Very long-chain acyl-CoA synthetase	Lipid metabolism	SLC27A2	11001	Hs.11729	GO:0000038: very long-chain fatty acid metabolic process; GO:0001561: fatty acid alpha-oxidation; GO:0001676: long-chain fatty acid metabolic process; GO:0006699: bile acid biosynthetic process; GO:0008206: bile acid metabolic process; GO:0042760: very lo	GO:0005739: mitochondrion; GO:0005777: peroxisome; GO:0005778: peroxisomal membrane; GO:0005782: peroxisomal matrix; GO:0005783: endoplasmic reticulum; GO:0005789: endoplasmic reticulum membrane; GO:0005792: microsome; GO:0016020: membrane; GO:0016021: in	GO:0000166: nucleotide binding; GO:0004467: long-chain fatty acid-CoA ligase activity; GO:0005524: ATP binding; GO:0015245: fatty acid transporter activity; GO:0016874: ligase activity; GO:0031957: very long-chain fatty acid-CoA ligase activity; GO:0050197: phytanate-CoA ligase activity; GO:0070251: pristanate-CoA ligase activity	1.29782	0.627968	0.767844	1.40423
C027R095	0.0261009	-2.73093	down	Biotinidase precursor	Cell/tissue structure and development	btd	0	0	GO:0006807: nitrogen compound metabolic process		GO:0016811: hydrolase activity, acting on carbon-nitrogen (but not peptide) bonds, in linear amides	0.380307	1.03859	1.31544	0.897189
C041R095	0.00330313	-4.42035	down	Actin, alpha sarcomeric/cardiac	Cell/tissue structure and development	0	779129	Xl.70068	GO:0030240: skeletal muscle thin filament assembly; GO:0048741: skeletal muscle fiber development	GO:0001725: stress fiber; GO:0005865: striated muscle thin filament; GO:0005884: actin filament	0	0.499292	2.20705	1.57988	0.4573
C105R095	0.0429156	-4.38962	down	UNKNOWN	0	0	0	0			0	0.260453	1.14329	1.48458	1.13718
C163R097	2.58775e-06	4.82677	up	UNKNOWN	0	0	0	0			0	3.69704	0.765945	0.882522	1.05745
C163R098	0.00292944	2.8359	up	Tripartite motif-containing protein 16	Cell/tissue structure and development	TRIM16	0	0			0	2.96637	1.04601	1.03915	0.877933
C004R100	0.0200243	4.92579	up	UPF0362 protein C20orf149 homolog	Cell/tissue structure and development	0	506990	Bt.49309	GO:0030154: cell differentiation; GO:0007275: multicellular organismal development		0	1.55283	0.315244	0.551048	1.51698
C203R100	0.0196547	-2.54001	down	U3 small nucleolar RNA-associated protein 14 homolog A	Cell/tissue structure and development	UTP14A	10813	Hs.458598	GO:0006364: rRNA processing	GO:0005634: nucleus; GO:0005730: nucleolus; GO:0032040: small-subunit processome	GO:0005515: protein binding	0.817065	2.07536	1.22243	0.879088
C066R101	0.00118064	4.27949	up	Thioredoxin-interacting protein	response to stimulus	TXNIP	733688	Ssc.16648	GO:0030216: keratinocyte differentiation; GO:0006606: protein import into nucleus; GO:0006979: response to oxidative stress; GO:0048008: platelet-derived growth factor receptor signaling pathway; GO:0000122: negative regulation of transcription from RNA p	GO:0005737: cytoplasm	GO:0004857: enzyme inhibitor activity; GO:0031625: ubiquitin protein ligase binding	3.57481	0.835334	0.632597	1.33465
C225R102	0.0429156	2.65501	up	UNKNOWN	0	0	0	0			0	1.92523	0.725129	0.822688	0.807716
C144R103	0.0397003	-2.12904	down	40S ribosomal protein S7	Protein synthesis	rps7	0	0	GO:0006364: rRNA processing; GO:0042274: ribosomal small subunit biogenesis	GO:0022627: cytosolic small ribosomal subunit; GO:0030686: 90S preribosome; GO:0032040: small-subunit processome	0	0.846187	1.80157	0.902695	0.950744
C120R106	0.000827078	2.49821	up	Cytosolic sulfotransferase 3	Lipid metabolism	sult1st3	0	Dr.81478			GO:0008146: sulfotransferase activity	1.54264	0.617499	0.665939	1.23414
C058R109	0.0344019	2.24373	up	Cytosolic sulfotransferase 2	Lipid metabolism	sult1st2	368269	Dr.81642			GO:0008146: sulfotransferase activity	1.43321	0.638762	0.941035	1.2795
C083R109	0.00213697	-2.51437	down	UNKNOWN	0	0	0	0			0	0.637312	1.60244	1.03813	0.917225
C200R115	0.0313099	2.10916	up	Trifunctional enzyme subunit beta, mitochondrial precursor	Lipid metabolism	HADHB	0	0			GO:0008415: acyltransferase activity; GO:0016740: transferase activity	1.1732	0.556243	1.29232	1.31126
C142R118	0.0391736	2.05387	up	Brain protein 44-like protein	Unknown/undecided	Brp44l	55951	Mm.288510		GO:0005739: mitochondrion	0	1.367	0.665575	0.923568	1.07498
C169R119	3.85402e-06	-3.47606	down	118767 pfam10243, MIP-T3, Microtubule-binding protein MIP-T3. This protein, which interacts with both microtubules and TRAF3 (tumour necrosis factor receptor-associated factor 3), is conserved from worms to humans. The N-terminal region is the microtu...	Cell/tissue structure and development	0	0	0			0	0.0783079	0.272203	2.27704	2.13684
C076R123	0.016494	2.58641	up	Methionine-R-sulfoxide reductase B1	Response to stimulus	sepx1	0	Dr.24956	GO:0055114: oxidation-reduction process	GO:0005737: cytoplasm; GO:0005634: nucleus	GO:0008113: peptide-methionine-(S)-S-oxide reductase activity; GO:0016491: oxidoreductase activity; GO:0046872: metal ion binding	1.15767	0.447597	1.13754	1.26789
C253R126	0.000299851	-5.31164	down	Actin, alpha sarcomeric/cardiac	Cell/tissue structure and development	0	779129	Xl.70068	GO:0030240: skeletal muscle thin filament assembly; GO:0048741: skeletal muscle fiber development	GO:0001725: stress fiber; GO:0005865: striated muscle thin filament; GO:0005884: actin filament	0	0.451861	2.40012	1.32329	0.417148
C201R127	0.0388465	2.71009	up	UNKNOWN	0	0	0	0			0	1.56935	0.579079	0.939906	1.584
C069R130	0.00212013	11.7536	up	Chondrogenesis associated lipocalin	Lipid metabolism	L-PGDS	0	0	GO:0006629: lipid metabolic process		GO:0005488: binding; GO:0005215: transporter activity	9.70913	0.826053	0.368631	1.67756
C110R130	0.018679	2.24202	up	Malate dehydrogenase, cytoplasmic	Carbohydrate metabolism	MDH1	421281	Gga.1141	GO:0044262: cellular carbohydrate metabolic process; GO:0006099: tricarboxylic acid cycle; GO:0006108: malate metabolic process; GO:0055114: oxidation-reduction process	GO:0005739: mitochondrion; GO:0005737: cytoplasm; GO:0005813: centrosome	GO:0016491: oxidoreductase activity; GO:0005488: binding; GO:0030060: L-malate dehydrogenase activity	1.53941	0.686619	0.949974	0.966591
C029R131	0.0317647	2.08161	up	UNKNOWN	0	0	0	0			0	1.63358	0.784768	0.756071	1.15324
C123R132	0.00868583	2.17843	up	Glutamine synthetase	Protein metabolism	GLUL	281199	Bt.64559	GO:0006542: glutamine biosynthetic process; GO:0008283: cell proliferation; GO:0009749: response to glucose stimulus; GO:0006807: nitrogen compound metabolic process	GO:0005737: cytoplasm; GO:0005739: mitochondrion; GO:0005622: intracellular; GO:0005794: Golgi apparatus	GO:0000166: nucleotide binding; GO:0042802: identical protein binding; GO:0005524: ATP binding; GO:0004356: glutamate-ammonia ligase activity; GO:0016829: lyase activity; GO:0016874: ligase activity; GO:0004351: glutamate decarboxylase activity	2.00333	0.919622	0.697799	1.17077
C252R132	0.00554323	2.06271	up	Aldehyde dehydrogenase, mitochondrial precursor	Response to stimulus	Aldh2	29539	Rn.101781	GO:0055114: oxidation-reduction process		GO:0016491: oxidoreductase activity	1.10705	0.536698	1.12462	1.10708
C154R138	0.000156165	-2.80723	down	UNKNOWN	0	0	0	0			0	0.627302	1.76098	1.45692	0.670141
C134R142	0.00298302	-2.04699	down	PDZ and LIM domain protein 4	Protein synthesis	PDLIM4	395643	Gga.7467			GO:0046872: metal ion binding; GO:0008270: zinc ion binding	1.13562	2.32459	0.488252	0.919104
C182R143	1.77231e-06	-2.68798	down	114515 pfam05793, TFIIF_alpha, Transcription initiation factor IIF, alpha subunit (TFIIF-alpha). Transcription initiation factor IIF, alpha subunit (TFIIF-alpha) or RNA polymerase II-associating protein 74 (RAP74) is the large subunit of transcription...	Transcription	0	0	0			0	0.127646	0.343111	3.10777	1.94218
C047R144	0.00366323	-2.1276	down	Zinc-binding protein A33	Cell/tissue structure and development	0	0	0			0	0.621729	1.32279	1.52377	0.690924
C097R144	0.00137705	-7.4474	down	Complement C3-1	response to stimulus	c3	0	0	GO:0006954: inflammatory response; GO:0006956: complement activation	GO:0005576: extracellular region; GO:0005615: extracellular space	GO:0004866: endopeptidase inhibitor activity	0.18247	1.35892	1.43637	1.05185
C045R145	0.044268	-3.62369	down	UNKNOWN	0	0	0	0			0	0.352792	1.27841	0.986292	1.22752
C047R153	0.000132082	2.25284	up	Alanine--glyoxylate aminotransferase 2-like 1	Protein metabolism	agxt2l1	393421	Dr.106780			GO:0008483: transaminase activity; GO:0030170: pyridoxal phosphate binding; GO:0003824: catalytic activity	1.62955	0.723334	1.17914	0.91754
C062R154	0.000666164	3.55346	up	Hemoglobin subunit alpha-D	Transport	HBAD	0	0	GO:0006810: transport	GO:0005833: hemoglobin complex	GO:0005344: oxygen transporter activity; GO:0020037: heme binding; GO:0019825: oxygen binding; GO:0046872: metal ion binding	2.91267	0.819671	1.01577	0.941897
C004R156	0.0270058	2.06399	up	Proteasome subunit alpha type-5	Cell cycle function	Psma5	26442	Mm.208883	GO:0006511: ubiquitin-dependent protein catabolic process; GO:0051603: proteolysis involved in cellular protein catabolic process	GO:0019773: proteasome core complex, alpha-subunit complex; GO:0005634: nucleus; GO:0005737: cytoplasm	GO:0004298: threonine-type endopeptidase activity; GO:0008233: peptidase activity	1.14906	0.556718	1.08038	1.05078
C066R156	0.0061096	3.368	up	Epoxide hydrolase 2	Response to stimulus	EPHX2	2053	Hs.212088	GO:0006805: xenobiotic metabolic process; GO:0006874: cellular calcium ion homeostasis; GO:0006954: inflammatory response; GO:0008217: regulation of blood pressure; GO:0009636: response to toxin; GO:0017144: drug metabolic process; GO:0019439: aromatic co	GO:0005625: soluble fraction; GO:0005730: nucleolus; GO:0005737: cytoplasm; GO:0005777: peroxisome; GO:0005794: Golgi apparatus; GO:0005829: cytosol; GO:0005925: focal adhesion	GO:0004301: epoxide hydrolase activity; GO:0016787: hydrolase activity; GO:0042803: protein homodimerization activity; GO:0046872: metal ion binding	0.534968	0.158839	1.30548	1.35711
C111R157	9.49248e-05	-3.22722	down	Galectin-9	Signalling	LGALS9	510813	Bt.59482		GO:0005576: extracellular region; GO:0005737: cytoplasm	GO:0005529: sugar binding	0.417798	1.34833	1.52766	0.795593
C024R164	0.00570021	-3.99741	down	109128 pfam00059, Lectin_C, Lectin C-type domain. This family includes both long and short form C-type.	response to stimulus	0	0	0			0	0.313443	1.25296	1.11953	1.45688
C188R164	0.0134603	2.15355	up	Methionine-R-sulfoxide reductase B1	Response to stimulus	sepx1	0	Dr.24956	GO:0055114: oxidation-reduction process	GO:0005737: cytoplasm; GO:0005634: nucleus	GO:0008113: peptide-methionine-(S)-S-oxide reductase activity; GO:0016491: oxidoreductase activity; GO:0046872: metal ion binding	1.04426	0.484901	1.06978	1.27874
C230R165	0.00496675	-10.5162	down	Zona pellucida sperm-binding protein 4 precursor	Cell/tissue structure and development	ZP4	280965	Bt.7207	GO:0045860: positive regulation of protein kinase activity; GO:0010737: protein kinase A signaling cascade; GO:0007339: binding of sperm to zona pellucida; GO:0060478: acrosomal vesicle exocytosis; GO:0070528: protein kinase C signaling cascade; GO:006004		GO:0032190: acrosin binding	0.274279	2.88438	3.05775	0.584715
